# Supplementary material for: DNA methylation signature associated with Bohring-Opitz syndrome: a new tool for functional classification of variants in ASXL genes
Source: Eur J Hum Genet. 2022 Apr 1;30(6):695–702. doi: 10.1038/s41431-022-01083-0 (PMC9177544; doi:10.1038/s41431-022-01083-0)
Supplement: Supplementary file 1 — Supplementary Tables S1–S8 [file 41431_2022_1083_MOESM1_ESM.xlsx]

## Sheet: Table S1 Phenotypes
Table S1. Demographic, molecular, and clinical phenotype information for all case subject
Sample_ID	Sex	Age	Gene	Variant Type	cDNA change	Protein Change	Cohort	Reported in ClinVar	ASXL related Diagnosis	Severity	Typical BOS Posture Present (Yes/No	Micro-, macro- or trigono-cephaly	Intrauterine Growth Restriction (IUGR), feeding difficulties, poor postnatal growth	Developmental delay (DD), Intellectual disability (ID)	Autism Spectrum Disorder (ASD)	Epilepsy/Seizures	Visual Anomalies	Respitory Infections	Hypotonia	other conditions
EX1	M	8	ASXL1	nonsense	c.1924G>T	p.Gly642*	Discovery	No	BOS	Moderate	Yes	Microcephaly	SGA, feeding difficulties, G-tube at 2 months	Yes, non-verbal	Yes	No	Yes, Myopia	Yes, aspiration as infant, trouble handeling excess saliva	Yes	Pectus, precocious puberty, sleep disturbances
EX2	F	15	ASXL1	frameshift	c.2013_2014del	p.Cys672Trpfs*4	Discovery	No	BOS	Moderate	Yes	Normocephaly	Feeding difficulties, vomitting	Yes, non-verbal	No	No	No	Yes	Yes	Difficulty initiating sleep, Wilms tumor
EX3	F	10	ASXL1	nonsense	c.2893C>T	p.Arg965*	Discovery	Yes	BOS	Moderate	Yes	Microcephaly	Feeding difficulties, G-tube at 1 month, vomiting that impoved with age, growth along 3rd percentile	Yes, non-verbal	No	Yes	Not Evaluated	No	Yes	precocious puberty, possible hearing loss (SN), intermittant bradycardia
EX4	M	31	ASXL1	frameshift	c.1091delG	p.Gly364Valfs*2	Discovery	No	BOS	Severe	Yes	Microcephaly	Feeding issues with chronic vomiting in infancy (resolved), G-tube fed	Yes, non-verbal	No	Yes	Yes, Myopia	Yes, recurrent aspiration PNA	Yes	Autonomic dysfunction/storming/vaso-vagal events, progressive decline in fucntion- worsening behaviors and concern for psychiatric features, chronic UTIs with neurogenic baldder/urinary retention
EX5	M	15	ASXL1	frameshift	c.2416_2417dupAC	p.Val807Profs*12	Discovery	Yes	BOS	Severe	Yes	Unknown	Normal birth weight, treated for reflux, feeds all by mouth	Yes, non-verbal	Unkown	Yes	Unknown	Unknown	Yes	Cleft lip
EX6	M	4	ASXL1	nonsense	c.4243C>T	p.Arg1415*	Discovery	Yes	BOS	Mild	Yes	Unknown	Normal birth weight, feeds all by mouth	Yes, non-verbal	Unkown	Yes	Unknown	Unknown	Yes	Walks with support
EX7	F	4	ASXL1	nonsense	c.4060G>T	p.Glu1354*	Discovery	Yes	BOS	NA	Yes	Unknown	Normal birth weight, feeds all by mouth	Yes, non-verbal	Unkown	Yes	Unknown	Unknown	Yes	Walks wit hsupport
EX8	F	29	ASXL1	frameshift	c.2313_2318delinsTTGG	p.Ala772Trpfs*14	Discovery	No	BOS	Moderate-Severe	Yes
EX9	F	2 days	ASXL1	frameshift	c.1934dupG	p.Gly646Trpfs*12	Validation	Yes	BOS	NA	Yes, flexion of elbows and wrists, hypertelorism, microretrognathia	Microcephaly	IUGR and feeding difficulties	Unknown	Unkown	No	Yes, cloudy cornea	No	No	Misocardia, abnormal brain morphology, low lying conus
EX10	M	7	ASXL1	frameshift	c.2759_2762dupCATC	p.Val922Ilefs*3	Validation	Yes	BOS	Moderate	Yes	Normocephaly	IUGR and feeding difficulties, G-tube used for the first two weeks of life	Yes, non-verbal	No	No	Yes, Myopia	No	Yes
EX11	M	12	ASXL1	nonsense	c.4060 G>T	p.Glu1354*	Validation	Yes	BOS	NA	Yes
EX12	F	9	ASXL1	frameshift	c.2810delC	p.Pro937Leufs*8	Validation	Yes	BOS	NA	Yes	Unknown	SGA, feeds all by mouth	Yes, non-verbal	Unkown	Yes	Unknown	Unknown	Yes
EX13	M	2	ASXL1	frameshift	c.1934dupG	p.Gly646Trpfs*12	Validation	Yes	BOS	Severe	Yes	Microcephaly	SGA, cyclic vomiting, severe feeding difficulties, TPN depedant, GT-tube	Yes, non-verbal	No (though difficult to assess due to profound ID)	Yes	Yes, coloboma	Yes	Yes	History of code event requiring significant CPR in infancy
EX14	M	24	ASXL1	frameshift	c.1910_1922del	p.Glu635Argfs*15	Validation	Yes	BOS	Moderate	Yes	Normocephaly	G-tube for venting, feeding issues as child, feeds all by mouth	Yes, non-verbal	No (though difficult to assess due to profound ID)	No	No	No	Yes	Cleft lip/palate, hiatal hernia
EX15	F	13.5	ASXL1	missense	c.1463C>T	p.Ser488Phe	Classification	No	VUS	NA	NA				Yes
EX16	M	12.4	ASXL1	missense	c.1190G>A	p.Arg397His	Classification	No	VUS	NA	NA				Yes
EX17	M	4	ASXL1	missense	c.1880C>T	p.Ala627Val	Classification	No	VUS	NA	No	Normocephaly	IUGR and feeding difficulties	Yes, PDD, ADD, and speech delay	No	No	No	No	No	Raynaud's disease
EX18	M	4	ASXL2	frameshift	c.2081dupG	p.Gly696Argfs*11	Classification	Yes	SHAPNS	Moderate	No	Macrocephaly	Overgrowth, LGA, feeding difficulties, G-tube required	Yes, verbal	No	Yes	Farsighted	Yes	Yes	hyperinsulemia and Coroid plexus papilloma
EX19	F	1	ASXL3	frameshift	c.1897_1898delCA	p.Gln633Valfs*13	Classification	No	BRPS	NA	No, tall forehead, tubular nose, thin eyebrows, full cheeks	Normocephaly	Severely delayed postnatal growth	Yes	Yes	No	Yes	No	No	Cerebral atrophy, Hypercalcemia, Bilateral renal nephrocalsinosis
EX20	M	18.1	ASXL3	nonsense	c.4906C>T	p.Gln1636*	Classification	No	BRPS	NA	No	Normocephaly	Poor postnatal growth	Yes, speech delay	Yes	No	Yes	No	No	ADHD, ODD
EX21	F	6	ASXL3	microdeletion		5 kb del of exon 11 (NC_000018.9: 31316163-31321359del)	Classification	No	BRPS	Moderate	No	Normocephaly	Poor growth, poor feeding, reflux	Yes, uses sign language	Yes	No	Yes, oculogyric crisis	No	Yes

## Sheet: Table S2 Control
Table S2. Demographic information of neurotypical control
Sample_ID	Sample_Group	Sex	Age at Collection
Control1	Control	M	16
Control2	Control	F	34.7
Control3	Control	M	8
Control4	Control	F	14
Control5	Control	F	21
Control6	Control	M	20
Control7	Control	M	12
Control8	Control	F	28
Control9	Control	F	18
Control10	Control	F	21
Control11	Control	F	21
Control12	Control	F	11
Control13	Control	M	11
Control14	Control	M	10
Control15	Control	M	15
Control16	Control	F	35.6
Control17	Control	M	22
Control18	Control	F	28
Control19	Control	F	15
Control20	Control	F	19
Control21	Control	F	21
Control22	Control	M	10
Control23	Control	M	37
Control24	Control	F	3
Control25	Control	F	2
Control26	Control	F	41
Control27	Control	F	42
Control28	Control	M	4
Control29	Control	F	6
Control30	Control	F	7
Control31	Control	F	1
Control32	Control	F	7
Control33	Control	M	4
Control34	Control	M	6
Control35	Control	M	4

## Sheet: Table S3 BOS signature
Table S3. BOS DNA methylation signature sites
CG	P.Value	adj.P.Val	delta_beta	chr	pos	Relation_to_Island	UCSC_RefGene_Name	UCSC_RefGene_Accession	UCSC_RefGene_Group	Regulatory_Feature_Group
cg00010954	0.000456288	0.0468523	0.167918	chr16	54620055	OpenSea
cg00056066	5.22e-05	0.0213265	-0.220046	chr10	25010738	N_Shore	ARHGAP21	NM_020824	Body
cg00056497	6.16e-07	0.00328981	0.147086	chr10	134785521	OpenSea
cg00083937	0.000446323	0.046448	0.106163	chr22	51039805	S_Shore	MAPK8IP2	NM_012324	Body
cg00104167	9.84e-07	0.00403645	0.168892	chr16	86953195	OpenSea
cg00116583	0.000188718	0.0337571	-0.142596	chr12	95945927	S_Shelf	USP44	NM_032147	TSS1500	Unclassified_Cell_type_specific
cg00122854	1.11e-05	0.0121865	-0.172407	chr2	218898491	Island
cg00123104	3.09e-05	0.0177187	0.146772	chr1	9884732	S_Shore	CLSTN1;CLSTN1	NM_014944;NM_001009566	TSS200;TSS200
cg00124095	9.34e-07	0.00403645	-0.107501	chr3	72305082	OpenSea				Unclassified_Cell_type_specific
cg00130808	0.000193622	0.0339908	-0.128787	chr15	37178909	N_Shore	LOC145845	NR_024264	TSS200
cg00147788	8.39e-05	0.0253919	0.238537	chr6	125855365	OpenSea
cg00160670	5.7e-05	0.022025	-0.166268	chr21	35320599	OpenSea	LINC00649;LINC00649	NM_001288961;NR_038883	TSS1500;Body	Promoter_Associated
cg00161791	1.26e-06	0.00452302	-0.101543	chr21	45575014	N_Shore				Promoter_Associated
cg00186462	7.34e-07	0.0035934	0.178619	chr3	100401284	OpenSea	GPR128	NM_032787	Body
cg00186529	0.000127032	0.0295557	0.126038	chr6	170452864	Island
cg00253658	1.71e-05	0.0145329	0.354506	chr16	54210496	OpenSea
cg00262344	4.43e-05	0.0201678	0.133437	chr18	23713741	Island	PSMA8;PSMA8;PSMA8	NM_144662;NM_001025097;NM_001025096	TSS200;TSS200;TSS200	Unclassified_Cell_type_specific
cg00317728	0.000149242	0.0312698	0.149454	chr7	130126188	Island	MEST;MEST;MEST;MEST;MEST;MEST	NM_177524;NM_001253901;NM_177524;NM_001253901;NM_001253902;NM_001253902	1stExon;1stExon;5'UTR;5'UTR;1stExon;5'UTR	Promoter_Associated
cg00332393	4.63e-06	0.00846965	-0.125181	chr10	54277038	OpenSea
cg00366860	1.71e-09	0.000101988	-0.179849	chr10	95654551	S_Shore	SLC35G1;SLC35G1	NM_153226;NM_001134658	Body;Body	Promoter_Associated
cg00389857	0.000396266	0.0445145	-0.111428	chr11	114002202	OpenSea	ZBTB16;ZBTB16	NM_006006;NM_001018011	Body;Body
cg00417068	2.26e-05	0.0160892	-0.102806	chr8	143926282	OpenSea	GML	NM_002066	Body	Unclassified_Cell_type_specific
cg00442581	0.000452355	0.0466714	-0.100304	chr9	130733834	OpenSea	FAM102A	NM_001035254	Body	Unclassified
cg00443981	9.59e-07	0.00403645	-0.178713	chr17	58499679	S_Shore	C17orf64	NM_181707	TSS200
cg00449658	4.59e-05	0.0204431	0.109531	chr11	56981898	OpenSea
cg00452133	0.000365375	0.0433696	0.178597	chr1	7308117	OpenSea	CAMTA1	NM_015215	Body
cg00579605	2.91e-06	0.00683813	0.114424	chr20	55309394	OpenSea
cg00594129	0.000552063	0.0498821	0.279543	chr5	158524270	Island	EBF1	NM_024007	Body	Unclassified
cg00642460	0.000391095	0.044333	0.310935	chr5	176827697	Island	PFN3	NM_001029886	TSS200
cg00695387	1.11e-05	0.0121865	0.134788	chr11	69286233	Island
cg00705992	0.000326583	0.041529	-0.149627	chr7	27226329	N_Shore	HOXA11AS;HOXA11	NR_002795;NM_005523	Body;TSS1500
cg00730373	9.34e-06	0.0114861	-0.103745	chr16	89050488	OpenSea
cg00881696	0.000306644	0.0404062	0.174121	chr2	43328003	Island
cg00932063	0.000530532	0.0492424	-0.106192	chr10	126234138	OpenSea	LHPP;LHPP	NM_022126;NM_001167880	Body;Body	Unclassified_Cell_type_specific
cg00970752	1.2e-06	0.00439028	0.201597	chr1	15711443	OpenSea	FHAD1	NM_052929	Body
cg01001533	0.000412463	0.0450053	0.141154	chr10	44184868	N_Shore				Promoter_Associated_Cell_type_specific
cg01077274	0.000260007	0.0380216	0.107908	chr1	225865487	S_Shore
cg01104230	2.38e-05	0.0162737	-0.118898	chr3	65940327	OpenSea	MAGI1;MAGI1;MAGI1	NM_001033057;NM_015520;NM_004742	Body;Body;Body
cg01119319	7.61e-05	0.0247242	-0.120645	chr7	38356808	OpenSea
cg01124539	0.0001161	0.0285899	-0.130283	chr9	132312108	N_Shore
cg01142302	0.000544928	0.0497103	-0.222013	chr3	9988590	Island	PRRT3	NM_207351	Body	Unclassified_Cell_type_specific
cg01146943	5.06e-05	0.0210632	-0.160277	chr13	51416749	N_Shore	DLEU7	NM_198989	Body
cg01191259	0.000263137	0.0381495	0.151362	chr15	29210460	OpenSea
cg01205935	0.00036114	0.0431718	-0.152027	chr13	99737585	N_Shore	DOCK9;DOCK9	NM_015296;NM_001130049	Body;Body
cg01259782	4.91e-05	0.0208842	-0.120566	chr16	21313973	S_Shore	CRYM;NCRNA00169	NM_001014444;NR_026675	5'UTR;Body
cg01290904	2.47e-05	0.0163712	-0.110237	chr4	5708474	N_Shore	EVC2;EVC2	NM_001166136;NM_147127	5'UTR;Body
cg01323542	1.25e-06	0.00452302	0.186562	chr21	45705543	Island	AIRE	NM_000383	TSS200
cg01327347	1.01e-05	0.0117134	-0.107634	chr9	90589141	N_Shore	CDK20;CDK20;CDK20;CDK20;CDK20	NM_178432;NM_012119;NM_001039803;NM_001170640;NM_001170639	Body;Body;Body;Body;Body	Promoter_Associated_Cell_type_specific
cg01329519	0.000174938	0.0328332	0.111759	chr5	52599032	OpenSea
cg01341460	6.84e-05	0.0236868	0.102716	chr17	64803867	OpenSea	PRKCA	NM_002737	3'UTR
cg01343041	8.08e-05	0.0251517	0.178353	chr2	24397787	Island	C2orf84	NM_001040710	TSS200
cg01397050	6.85e-07	0.00351473	-0.121603	chr4	116894979	OpenSea
cg01401534	0.000237817	0.0366728	0.197178	chr6	4079342	Island	C6orf201;C6orf146;C6orf146	NM_001085401;NM_173563;NM_173563	TSS200;5'UTR;1stExon
cg01426210	0.000213538	0.0352056	-0.104727	chr14	75177609	N_Shelf	AREL1	NM_001039479	5'UTR
cg01471232	9.05e-06	0.0113462	-0.152677	chr11	415430	N_Shore	SIGIRR;SIGIRR;SIGIRR	NM_001135053;NM_021805;NM_001135054	5'UTR;5'UTR;TSS1500	Promoter_Associated
cg01572694	0.000236517	0.036586	0.136901	chr17	46657555	N_Shore	MIR10A	NR_029608	TSS1500
cg01573321	0.000182591	0.0332521	0.152727	chr8	18744446	OpenSea	PSD3	NM_015310	Body
cg01597029	0.000159606	0.0319394	0.22804	chr4	102734915	OpenSea	BANK1;BANK1;BANK1	NM_001083907;NM_001127507;NM_017935	TSS200;Body;Body
cg01630687	0.000116223	0.0285899	0.112838	chr18	23713650	N_Shore	PSMA8;PSMA8;PSMA8;PSMA8	NM_001308188;NM_144662;NM_001025097;NM_001025096	TSS200;TSS200;TSS200;TSS200
cg01658566	4.72e-05	0.0207092	-0.20663	chr22	25202611	S_Shore	SGSM1;SGSM1;SGSM1;SGSM1	NM_133454;NM_001039948;NM_001098498;NM_001098497	Body;Body;Body;Body	Unclassified
cg01692978	0.000378178	0.0438084	0.123566	chr16	86860774	OpenSea
cg01761236	2.94e-07	0.00216241	0.196603	chr14	102990251	OpenSea				Promoter_Associated
cg01820374	7.91e-05	0.0249739	-0.135214	chr12	6882083	N_Shore	LAG3	NM_002286	Body	Unclassified
cg01825213	0.000146757	0.0311216	0.162206	chr9	98979965	N_Shore				Unclassified
cg01849284	0.000394294	0.044451	0.147808	chr3	178336190	OpenSea	KCNMB2;KCNMB2;KCNMB2-AS1;KCNMB2-AS1;KCNMB2	NM_001278911;NM_005832;NR_126560;NR_126561;NM_181361	5'UTR;5'UTR;Body;Body;5'UTR
cg01911585	2.99e-07	0.00216241	-0.103523	chr8	20035881	OpenSea	SLC18A1;SLC18A1;SLC18A1;SLC18A1	NM_001135691;NM_003053;NM_001142324;NM_001142325	Body;Body;Body;Body
cg01922437	2.28e-05	0.0160926	0.208801	chr12	67461690	N_Shore				Unclassified_Cell_type_specific
cg01969701	9.65e-06	0.0115726	0.276702	chr11	69286145	Island
cg02064284	3.74e-06	0.00766581	0.114156	chr14	102990501	OpenSea				Promoter_Associated
cg02172058	1.73e-06	0.00562366	-0.136939	chr17	58499911	S_Shore	C17orf64;C17orf64	NM_181707;NM_181707	1stExon;5'UTR
cg02234487	6.73e-05	0.0234238	-0.117251	chr12	41221734	OpenSea	CNTN1;CNTN1;CNTN1	NM_001256064;NM_001843;NM_001256063	TSS200;5'UTR;5'UTR
cg02289180	1.22e-05	0.0127446	0.214247	chr4	154178264	OpenSea	TRIM2;TRIM2;TRIM2;TRIM2;TRIM2	NM_001302694;NM_001130067;NM_001302692;NM_001302693;NM_015271	TSS1500;5'UTR;Body;Body;Body
cg02351194	2.53e-05	0.0164797	-0.136014	chr7	73892678	N_Shelf	GTF2IRD1;GTF2IRD1;GTF2IRD1	NM_001199207;NM_005685;NM_016328	5'UTR;5'UTR;5'UTR	Unclassified_Cell_type_specific
cg02359160	3.69e-05	0.0188341	-0.102718	chr1	45189875	Island	C1orf228	NM_001145636	Body	Promoter_Associated
cg02396224	0.000453341	0.0467194	0.237661	chr1	10698794	Island	CASZ1	NM_001079843	3'UTR
cg02483204	6.39e-05	0.0229722	0.123919	chr12	116893985	OpenSea
cg02544454	0.000108288	0.0278275	-0.152058	chr7	25219156	N_Shore	C7orf31	NM_138811	5'UTR	Promoter_Associated
cg02570888	3.26e-06	0.0072814	0.105694	chr1	225864873	N_Shore
cg02586730	5.96e-05	0.0224304	-0.156271	chr11	65639869	Island	EFEMP2	NM_016938	5'UTR	Promoter_Associated
cg02592231	4.37e-06	0.00818219	-0.102179	chr12	6876711	Island	PTMS	NM_002824	Body	Promoter_Associated
cg02626129	9.64e-05	0.026684	0.157143	chr13	31480646	Island	C13orf33;C13orf33	NM_032849;NM_032849	1stExon;5'UTR
cg02691035	2.11e-06	0.00616728	-0.141801	chr16	89163800	N_Shelf	ACSF3;ACSF3;ACSF3	NR_023316;NM_001127214;NM_174917	Body;5'UTR;5'UTR
cg02713706	2.18e-08	0.000561083	0.219128	chr1	247681749	Island	GCSAML;GCSAML;GCSAML;GCSAML;GCSAML;GCSAML	NM_001281837;NM_001281853;NM_001281835;NM_001281834;NM_001281838;NM_001281836	TSS200;5'UTR;5'UTR;5'UTR;5'UTR;5'UTR
cg02735058	2.26e-05	0.0160892	0.118399	chr6	16181250	OpenSea
cg02785222	0.000139612	0.0305473	0.147835	chr3	138892919	OpenSea
cg02830202	8.12e-08	0.00114429	0.196557	chr16	86953383	OpenSea
cg02850715	4.36e-05	0.0201408	0.104993	chr11	130029212	N_Shore	ST14	NM_021978	TSS1500
cg02886509	0.000243157	0.0369068	0.16866	chr11	2020556	S_Shore	H19	NR_002196	TSS1500
cg02916332	0.000182891	0.0332563	0.128231	chr7	27183591	Island	HOXA5	NM_019102	TSS1500	Unclassified
cg02927346	2.93e-07	0.00216241	-0.115057	chr17	34059260	S_Shore	RASL10B	NM_033315	5'UTR	Unclassified_Cell_type_specific
cg03011941	0.000459188	0.0469695	0.135472	chr16	75468318	S_Shore	CFDP1	NM_006324	TSS1500
cg03059991	8.83e-06	0.0111663	0.195921	chr12	54144785	Island				Unclassified
cg03162994	0.000173689	0.0327596	0.142016	chr18	23713729	Island	PSMA8;PSMA8;PSMA8	NM_144662;NM_001025097;NM_001025096	TSS200;TSS200;TSS200	Unclassified_Cell_type_specific
cg03177666	4.84e-05	0.0208075	0.120427	chr16	54365103	OpenSea
cg03190371	3.44e-06	0.00747117	-0.159861	chr2	223185752	S_Shore
cg03253449	0.000160822	0.0320304	0.113987	chr9	14213559	OpenSea	NFIB;NFIB;NFIB	NM_001190737;NM_005596;NM_001190738	Body;Body;Body
cg03357219	0.000449689	0.0465639	0.206158	chr4	102734940	OpenSea	BANK1;BANK1;BANK1	NM_001083907;NM_001127507;NM_017935	TSS200;Body;Body
cg03368099	0.000104027	0.0274193	0.213808	chr7	27184521	Island	HOXA5	NM_019102	TSS1500
cg03372207	0.000249705	0.0373839	0.143207	chr21	25801511	OpenSea
cg03395461	0.000159868	0.0319642	0.160364	chr10	95361951	S_Shore	RBP4	NM_006744	TSS1500
cg03407228	0.000153026	0.0314271	-0.116259	chr22	18921705	N_Shore	PRODH	NM_016335	Body
cg03415120	7.46e-05	0.024593	-0.116017	chr17	3616338	OpenSea
cg03499328	8.96e-06	0.0112968	-0.142647	chr21	22603302	OpenSea	NCAM2	NM_004540	Body
cg03520644	1.2e-06	0.00439028	-0.105938	chr1	103574523	OpenSea	COL11A1;COL11A1;COL11A1;COL11A1	NM_001168249;NM_080629;NM_080630;NM_001854	TSS1500;TSS1500;TSS1500;TSS1500
cg03531326	2.34e-08	0.000561083	0.171732	chr19	39443344	S_Shelf	FBXO17;FBXO17	NM_024907;NM_148169	5'UTR;TSS200	Unclassified_Cell_type_specific
cg03535985	0.000124909	0.029315	-0.159374	chr16	12656958	OpenSea	SNX29	NM_001080530	Body
cg03567554	0.000310222	0.0406065	-0.106696	chr11	121324076	S_Shore	SORL1	NM_003105	Body
cg03593471	2.03e-07	0.00177116	0.205844	chr8	10709415	OpenSea
cg03612233	3.2e-06	0.0072368	-0.134581	chr3	111386652	OpenSea				Promoter_Associated
cg03638795	0.000330761	0.041805	-0.107855	chr11	416499	Island	SIGIRR;SIGIRR	NM_001135053;NM_021805	5'UTR;5'UTR
cg03687532	6.22e-12	4.82e-06	0.130554	chr16	54228358	Island
cg03836261	3.4e-06	0.00744903	-0.131526	chr15	75941073	S_Shore	SNX33	NM_153271	TSS1500
cg03906434	9.6e-07	0.00403645	-0.268992	chr7	27231819	Island
cg03929570	2.77e-05	0.0171551	0.176429	chr16	70484978	N_Shelf
cg03930209	0.000480429	0.0477492	0.158711	chr7	156735466	Island				Unclassified_Cell_type_specific
cg03951833	0.000235162	0.0365358	0.226459	chr1	147801103	OpenSea
cg03959796	2.85e-05	0.0172458	-0.170099	chr17	79139311	N_Shore	AATK;AATK-AS1	NM_001080395;NR_027255	Body;Body	Unclassified_Cell_type_specific
cg03982376	0.000107048	0.0276892	-0.117916	chr6	149806659	OpenSea	ZC3H12D	NM_207360	TSS1500	Promoter_Associated
cg03996735	2.8e-05	0.0171555	0.130113	chr11	2020104	S_Shore	H19	NR_002196	TSS1500
cg04004638	4.27e-06	0.00811536	0.140519	chr20	34787662	OpenSea	EPB41L1;EPB41L1;EPB41L1;EPB41L1;EPB41L1	NM_012156;NM_001258329;NM_177996;NM_001258331;NM_001258330	Body;Body;Body;Body;Body	Unclassified
cg04014328	0.000486047	0.0479183	0.1024	chr17	46653615	N_Shore	HOXB4	NM_024015	3'UTR
cg04015962	0.000135948	0.0303616	0.105708	chr1	10949192	OpenSea
cg04056617	0.00025905	0.0379678	-0.158724	chr20	49432062	OpenSea	BCAS4;BCAS4;BCAS4	NM_017843;NM_001010974;NM_198799	Body;Body;Body	Unclassified
cg04120329	0.000246731	0.0371497	-0.107852	chr10	135160120	OpenSea	PRAP1;PRAP1	NM_145202;NM_001145201	TSS1500;TSS1500
cg04149015	2.64e-05	0.0168211	0.149572	chr16	31159854	Island	PRSS36	NM_173502	Body
cg04212933	2.95e-08	0.000601139	-0.162854	chr16	4587496	N_Shore	CDIP1;CDIP1;CDIP1;CDIP1	NM_001199054;NM_013399;NM_001199056;NM_001199055	5'UTR;5'UTR;5'UTR;5'UTR
cg04214976	7.46e-06	0.0103473	0.114511	chr12	3388716	OpenSea	TSPAN9;TSPAN9	NM_006675;NM_001168320	Body;Body
cg04351607	2.69e-05	0.016939	-0.143179	chr2	181276670	OpenSea
cg04356233	1.55e-06	0.00523172	-0.113066	chr4	683376	S_Shore	MFSD7;MFSD7;MFSD7	NM_032219;NM_001294341;NM_001294342	TSS200;TSS200;TSS200	Unclassified_Cell_type_specific
cg04359250	9.77e-08	0.00120078	-0.100193	chr5	149865150	Island
cg04400533	3.44e-05	0.0185376	-0.141989	chr3	185788716	OpenSea	ETV5	NM_004454	Body
cg04413853	3.69e-06	0.0076302	-0.148616	chr17	58499706	S_Shore	C17orf64	NM_181707	TSS200
cg04506190	0.000216501	0.0353011	-0.109031	chr3	129323941	Island	PLXND1	NM_015103	Body
cg04516022	0.000503128	0.0484481	0.113605	chr7	155283233	N_Shore				Unclassified_Cell_type_specific
cg04518195	4.7e-05	0.0206725	0.171981	chr19	51020534	Island	LRRC4B	NM_001080457	3'UTR	Unclassified_Cell_type_specific
cg04547002	0.000421815	0.0454469	-0.114523	chr5	122551801	OpenSea
cg04550543	4.86e-06	0.0085776	0.116266	chr12	2166494	S_Shelf	CACNA1C;CACNA1C;CACNA1C;CACNA1C;CACNA1C;CACNA1C;CACNA1C;CACNA1C;CACNA1C;CACNA1C;CACNA1C;CACNA1C;CACNA1C;CACNA1C;CACNA1C;CACNA1C;CACNA1C;CACNA1C;CACNA1C;CACNA1C;CACNA1C;CACNA1C;CACNA1C	NM_001167625;NM_001129841;NM_001129842;NM_001129832;NM_001167623;NM_001129835;NM_001129843;NM_001129827;NM_000719;NM_001129829;NM_001129840;NM_001129838;NM_001129836;NM_001129834;NM_001167624;NM_199460;NM_001129837;NM_001129844;NM_001129831;NM_001129830;NM_001129846;NM_001129833;NM_001129839	Body;Body;Body;Body;Body;Body;Body;Body;Body;Body;Body;Body;Body;Body;Body;Body;Body;Body;Body;Body;Body;Body;Body
cg04559928	1.39e-05	0.0136024	-0.13216	chr7	102056278	OpenSea	LOC100630923;PRKRIP1	NR_038967;NM_024653	Body;Body	Unclassified_Cell_type_specific
cg04582871	4.47e-05	0.0202596	0.154349	chr11	63827695	OpenSea	MACROD1	NM_014067	Body
cg04638150	5.77e-05	0.0221529	0.105403	chr11	62273418	OpenSea	AHNAK	NM_024060	Body
cg04671742	2.79e-05	0.0171551	-0.158264	chr12	6881997	N_Shore	LAG3;LAG3	NM_002286;NM_002286	1stExon;5'UTR	Unclassified
cg04721793	5.84e-05	0.0222739	-0.115516	chr9	132319760	OpenSea
cg04768576	5.74e-05	0.0221021	-0.111209	chr11	80572887	OpenSea
cg04799958	1.18e-05	0.0125709	-0.143286	chr12	53343849	S_Shore	KRT18;KRT18	NM_000224;NM_199187	Body;Body
cg04826488	2.76e-05	0.0171258	-0.104881	chr8	110378586	S_Shelf	PKHD1L1	NM_177531	Body
cg04827594	6.42e-06	0.00947901	0.106844	chr10	61874573	OpenSea	ANK3;ANK3;ANK3;ANK3	NM_001149;NM_020987;NM_001204404;NM_001204403	Body;Body;Body;Body
cg04839131	8.66e-06	0.0110968	0.201559	chr7	150644715	Island	KCNH2;KCNH2	NM_172057;NM_000238	Body;Body	Unclassified_Cell_type_specific
cg04863892	2.78e-06	0.00671746	0.199081	chr7	27183375	Island	HOXA5	NM_019102	TSS200	Unclassified
cg04981619	0.000111068	0.0280884	0.196353	chr2	43328122	Island
cg05017199	0.000207698	0.034988	0.158849	chr7	150497065	Island	TMEM176B;TMEM176B;TMEM176A;TMEM176B;TMEM176B;TMEM176B	NM_001101313;NM_001101311;NM_018487;NM_014020;NM_001101312;NM_001101314	TSS1500;5'UTR;TSS1500;5'UTR;5'UTR;5'UTR	Unclassified_Cell_type_specific
cg05053440	0.000266881	0.0383857	0.179538	chr1	227748442	Island				Unclassified_Cell_type_specific
cg05067427	2.1e-06	0.00616578	0.247297	chr16	54227914	N_Shore				Unclassified
cg05067754	0.000366062	0.043393	-0.126424	chr2	198734776	OpenSea	PLCL1	NM_006226	Body
cg05083852	3.08e-06	0.00709959	-0.122495	chr16	81480610	S_Shore	CMIP	NM_198390	Body
cg05121013	0.000434022	0.0459812	0.109111	chr8	18744513	OpenSea	PSD3	NM_015310	Body
cg05130679	1.76e-07	0.00167918	-0.154052	chr11	94502824	S_Shore	AMOTL1	NM_130847	Body
cg05150608	9.41e-06	0.0114861	0.167716	chr14	102990211	OpenSea				Promoter_Associated
cg05177637	0.000294498	0.0397775	0.116481	chr2	20213270	S_Shore	MATN3	NM_002381	TSS1500
cg05202858	0.000518835	0.0488368	0.100632	chr3	191773926	OpenSea
cg05308504	5.86e-06	0.00910459	0.144308	chr16	30573013	Island
cg05328359	3.78e-05	0.0191025	-0.103624	chr3	122514679	S_Shore	DIRC2	NM_032839	Body
cg05329578	8.49e-05	0.0254503	0.246518	chr9	2241688	N_Shore				Unclassified
cg05373657	1.08e-06	0.00421338	0.125054	chr7	130126637	Island	MEST	NM_177524	5'UTR	Promoter_Associated
cg05418719	1.64e-09	0.000101988	-0.130749	chr17	54676595	S_Shore				Unclassified_Cell_type_specific
cg05429921	0.000109051	0.0278938	0.193587	chr19	13135318	Island	NFIX;NFIX;NFIX	NM_001271043;NM_001271044;NM_002501	TSS200;Body;Body
cg05487134	3.44e-05	0.0185376	-0.193145	chr17	40489569	OpenSea	STAT3;STAT3;STAT3	NM_213662;NM_003150;NM_139276	Body;Body;Body	Unclassified
cg05499178	4.41e-05	0.0201632	0.104162	chr11	69285980	Island
cg05504117	0.000243813	0.0369552	0.175333	chr17	71898904	S_Shore
cg05543030	6.93e-06	0.00987157	0.132658	chr2	45005364	OpenSea				Unclassified_Cell_type_specific
cg05568941	0.000508801	0.0485537	0.136336	chr17	38517913	N_Shore	GJD3;GJD3	NM_152219;NM_152219	1stExon;3'UTR
cg05639522	4.48e-05	0.0202769	0.164008	chr1	247681581	Island
cg05650680	0.000222436	0.0356752	0.130208	chr8	1765217	S_Shore	MIR596	NR_030326	TSS200	Unclassified_Cell_type_specific
cg05654832	7.55e-05	0.0246804	-0.200716	chr2	27301651	N_Shelf	EMILIN1;EMILIN1	NM_007046;NM_007046	5'UTR;1stExon
cg05708512	3.75e-05	0.0189798	-0.104665	chr5	31731391	OpenSea
cg05783384	4.43e-05	0.0201678	0.164083	chr2	218843735	Island
cg05822888	1.83e-06	0.00569788	0.183464	chr17	46656892	S_Shore	HOXB4	NM_024015	TSS1500
cg05825702	2.32e-05	0.0161181	0.126114	chr19	51069461	Island	LRRC4B	NM_001080457	5'UTR
cg05829145	1.04e-05	0.0117696	-0.128523	chr8	143279882	OpenSea	NCRNA00051	NR_024378	Body	Unclassified_Cell_type_specific
cg05843457	0.000238898	0.0367378	0.152899	chr1	158147849	Island
cg05898618	0.00043112	0.0458339	-0.169474	chr11	2555576	Island	KCNQ1;KCNQ1	NM_000218;NM_181798	Body;Body
cg05927817	0.00016497	0.03232	0.160718	chr6	18020357	OpenSea
cg05973772	1.32e-05	0.0132184	0.272942	chr4	154178277	OpenSea	TRIM2;TRIM2	NM_015271;NM_001130067	Body;5'UTR
cg06009834	3.41e-05	0.0184626	-0.107436	chr13	44833543	OpenSea
cg06047127	2.05e-05	0.0154581	-0.127784	chr7	110163024	OpenSea
cg06067169	0.000304543	0.0403155	-0.213452	chr16	89118861	Island				Unclassified_Cell_type_specific
cg06108849	0.000360044	0.0431718	-0.107469	chr11	130397805	OpenSea
cg06123581	0.000401331	0.0445965	-0.140199	chr12	67428118	OpenSea
cg06181697	0.00018587	0.0335019	0.10904	chr3	50294603	N_Shelf	GNAI2;GNAI2	NM_001166425;NM_002070	Body;Body	Unclassified
cg06188367	0.000208836	0.0350253	0.213913	chr10	45359611	N_Shore				Promoter_Associated
cg06202544	0.000243695	0.0369552	-0.258756	chr22	33801400	OpenSea	LARGE;LARGE	NM_004737;NM_133642	Body;Body
cg06216853	5.26e-05	0.0213965	-0.130186	chr5	22320049	OpenSea	CDH12	NM_004061	5'UTR
cg06218338	8.62e-07	0.00386926	-0.218469	chr7	27231894	Island
cg06222397	4.44e-07	0.00278087	0.108136	chr16	86953019	OpenSea
cg06223736	0.000507541	0.0485174	-0.140573	chr2	240142694	OpenSea	HDAC4	NM_006037	Body
cg06286618	1.03e-09	7.99e-05	0.267958	chr16	86987702	OpenSea
cg06318402	1.2e-05	0.0126751	0.103992	chr1	244894363	Island
cg06377543	0.000137745	0.0304886	0.118291	chr18	23713657	N_Shore	PSMA8;PSMA8;PSMA8	NM_144662;NM_001025097;NM_001025096	TSS200;TSS200;TSS200
cg06399164	1.85e-05	0.0150346	-0.116251	chr3	42695035	N_Shore	ZBTB47	NM_145166	TSS200
cg06421013	0.000312299	0.0407117	-0.161289	chr20	19194143	S_Shore	SLC24A3	NM_020689	Body
cg06429507	0.000123988	0.0293011	-0.127763	chr9	82677132	OpenSea
cg06482857	0.000475764	0.0475587	0.186393	chr2	24397819	Island	FAM228A	NM_001040710	TSS200
cg06586734	5.5e-07	0.0031775	0.222792	chr4	62009326	OpenSea
cg06660976	0.000209638	0.0350535	0.117083	chr16	86767566	OpenSea
cg06674311	0.000537464	0.0494301	-0.126537	chr8	58740949	OpenSea
cg06677021	2.54e-05	0.0165238	-0.125688	chr5	79490511	OpenSea	SERINC5	NM_178276	Body
cg06710259	0.000301845	0.0402138	-0.109447	chr5	55775841	N_Shore				Unclassified
cg06729532	0.000216572	0.0353051	0.151356	chr19	14376770	Island
cg06758847	0.000192376	0.0339647	0.235204	chr8	18712428	OpenSea	PSD3	NM_015310	Body
cg06813382	3.56e-06	0.00752118	0.166509	chr10	81967195	Island
cg06813862	3.15e-07	0.00217262	-0.129415	chr12	89346059	OpenSea
cg06832339	0.000134876	0.0302707	-0.110046	chr7	23842119	OpenSea	STK31;STK31;STK31	NM_032944;NM_031414;NM_001122833	Body;Body;Body
cg06834916	8.51e-05	0.0254504	-0.147456	chr5	95610	S_Shelf
cg06849778	0.000174408	0.0327835	0.141057	chr1	16847214	N_Shore				Unclassified_Cell_type_specific
cg06881666	0.00014243	0.0307392	-0.15392	chr2	83309532	OpenSea
cg06891424	0.000439942	0.0462349	0.140646	chr19	38983109	OpenSea	RYR1;RYR1;RYR1;RYR1	NM_000540;NM_001042723;NM_000540;NM_001042723	ExonBnd;ExonBnd;Body;Body
cg06891458	0.000417409	0.0452281	0.11152	chr15	41951943	N_Shore	MGA;MGA	NM_001164273;NM_001080541	TSS1500;TSS1500	Promoter_Associated
cg06911238	3.25e-06	0.00726664	-0.156015	chr1	46859671	N_Shore	FAAH	NM_001441	TSS1500
cg06912229	0.000518773	0.0488368	-0.159276	chr7	27253382	Island
cg06913600	1.82e-05	0.0149626	-0.127136	chr2	43020682	S_Shore	HAAO	NM_012205	TSS1500	Unclassified
cg06958145	2.77e-06	0.00671746	0.238136	chr4	154178415	OpenSea	TRIM2;TRIM2;TRIM2;TRIM2;TRIM2	NM_001302694;NM_001130067;NM_001302692;NM_001302693;NM_015271	TSS200;5'UTR;Body;Body;Body
cg07008193	4.27e-05	0.019921	0.124153	chr11	46318527	S_Shore	CREB3L1	NM_052854	Body	Unclassified_Cell_type_specific
cg07014891	2.93e-05	0.0174838	-0.125896	chr10	81964234	N_Shore	ANXA11;ANXA11;ANXA11;ANXA11;ANXA11;ANXA11;ANXA11	NM_001278408;NM_001278409;NM_001278408;NM_145869;NM_145868;NM_001157;NM_001278407	1stExon;5'UTR;5'UTR;5'UTR;5'UTR;5'UTR;5'UTR	Promoter_Associated
cg07044859	0.000280503	0.0390562	0.267911	chr10	101282883	Island
cg07053641	4.02e-10	5.19e-05	0.107312	chr4	5661997	OpenSea	EVC2;EVC2	NM_001166136;NM_147127	Body;Body
cg07068322	0.000252793	0.0375876	0.119754	chr8	67782843	OpenSea	MCMDC2;MCMDC2;MCMDC2	NM_001136160;NM_173518;NM_001136161	TSS1500;TSS200;TSS200	Promoter_Associated_Cell_type_specific
cg07069368	8.33e-05	0.0253536	0.1728	chr6	45294931	OpenSea	RUNX2;RUNX2;RUNX2;RUNX2;SUPT3H;SUPT3H;SUPT3H	NM_001015051;NM_001024630;NR_103533;NR_103532;NM_181356;NM_003599;NM_001261823	TSS1500;TSS1500;TSS1500;TSS1500;5'UTR;Body;5'UTR
cg07145284	0.00013632	0.0304162	-0.114278	chr11	66084631	S_Shore	CD248	NM_020404	TSS200	Unclassified
cg07147160	0.000261578	0.0381224	0.104045	chr16	86713770	N_Shore
cg07187827	3.13e-05	0.0178193	-0.102033	chr9	140197798	S_Shore	NRARP	NM_001004354	TSS1500	Promoter_Associated
cg07224291	1.02e-05	0.0117387	-0.174206	chr6	133777802	OpenSea	EYA4;EYA4;EYA4	NM_172105;NM_172103;NM_004100	Body;Body;Body
cg07236114	0.000185196	0.0334447	-0.125211	chr11	84254533	OpenSea	DLG2;DLG2	NM_001142699;NM_001364	Body;Body
cg07251788	0.000326913	0.041535	-0.141095	chr22	19280165	S_Shore	CLTCL1;CLTCL1	NM_007098;NM_001835	TSS1500;TSS1500	Promoter_Associated_Cell_type_specific
cg07264025	0.000233265	0.0363626	-0.152338	chr12	86658860	OpenSea	MGAT4C	NM_013244	5'UTR
cg07267782	5.31e-06	0.00871393	-0.122506	chr6	54711227	Island	FAM83B	NM_001010872	TSS1500
cg07272474	1.18e-06	0.00437594	0.121781	chr12	82386333	OpenSea	LOC101928449	NR_110089	Body	Unclassified_Cell_type_specific
cg07274694	6.17e-05	0.0226957	0.129119	chr16	86860801	OpenSea
cg07304536	1.3e-08	0.000403674	0.332365	chr16	86987635	OpenSea
cg07313626	6.76e-08	0.00106825	0.196081	chr1	247681931	Island
cg07525299	2.25e-07	0.00185142	0.152078	chr11	2293171	S_Shore	ASCL2	NM_005170	TSS1500
cg07541758	9.12e-06	0.0113805	-0.123704	chr4	64162705	OpenSea
cg07546943	7.41e-06	0.0102933	-0.100335	chr2	236523362	OpenSea	AGAP1;AGAP1	NM_014914;NM_001037131	Body;Body
cg07600533	0.000511619	0.0486432	0.133217	chr22	50986031	Island	KLHDC7B	NM_138433	TSS1500
cg07613512	0.000124864	0.029315	0.135898	chr11	125199884	OpenSea	PKNOX2	NM_022062	5'UTR
cg07616871	0.000183963	0.0333544	0.169337	chr2	218843504	Island
cg07623518	0.000319793	0.0411293	0.101295	chr2	46523574	N_Shore	EPAS1	NM_001430	TSS1500
cg07652628	1.13e-05	0.0122118	-0.168242	chr12	53343514	S_Shore	KRT18;KRT18	NM_000224;NM_199187	Body;Body
cg07668501	1.9e-05	0.0151253	0.2911	chr16	86766712	OpenSea
cg07689920	7.5e-05	0.0246463	0.10807	chr11	73356316	OpenSea	PLEKHB1;PLEKHB1	NM_021200;NM_001130033	TSS1500;TSS1500
cg07707057	0.000517538	0.0488234	-0.142719	chr2	157656620	OpenSea
cg07747428	0.000107521	0.0277502	-0.118423	chr3	99085706	OpenSea
cg07758738	2.3e-06	0.0064375	0.208892	chr18	12911528	Island				Unclassified_Cell_type_specific
cg07851807	2.39e-08	0.000561083	0.173079	chr1	44024223	OpenSea	PTPRF;PTPRF	NM_130440;NM_002840	Body;Body	Unclassified_Cell_type_specific
cg07880854	1.73e-05	0.0145797	0.188417	chr2	112895559	N_Shore	FBLN7;FBLN7	NM_001128165;NM_153214	TSS1500;TSS1500	Unclassified_Cell_type_specific
cg07891670	1.16e-08	0.000403413	0.205481	chr19	39443412	S_Shelf	FBXO17;FBXO17;FBXO17	NM_148169;NR_104026;NM_024907	TSS200;Body;5'UTR	Unclassified_Cell_type_specific
cg07946035	6.46e-05	0.0231126	0.130625	chr8	20207669	OpenSea
cg07946633	2.83e-05	0.0171901	-0.11116	chr1	2984245	Island	FLJ42875;PRDM16;FLJ42875;PRDM16	NR_024371;NM_199454;NR_015440;NM_022114	Body;TSS1500;Body;TSS1500
cg07992435	6.42e-05	0.0230437	-0.105796	chr11	67182615	N_Shore	CARNS1;CARNS1	NM_001166222;NM_020811	TSS1500;TSS1500	Unclassified_Cell_type_specific
cg08043536	0.000110377	0.0280476	-0.114924	chr3	28071539	OpenSea
cg08089567	1.31e-05	0.0131725	0.288771	chr21	45705994	Island	AIRE	NM_000383	1stExon
cg08103496	0.000322191	0.0412569	-0.160623	chr12	1906917	S_Shore	CACNA2D4	NM_172364	Body
cg08151866	3.98e-05	0.019435	-0.120453	chr19	15343425	N_Shore	EPHX3;EPHX3	NM_001142886;NM_024794	5'UTR;TSS200	Unclassified_Cell_type_specific
cg08157318	8.46e-06	0.0109903	-0.118499	chr12	102224140	N_Shore	GNPTAB	NM_024312	Body	Promoter_Associated
cg08189223	5.7e-06	0.00900898	-0.112118	chr7	144107509	OpenSea	NOBOX	NM_001080413	TSS200
cg08217285	9.29e-06	0.0114725	-0.11744	chr17	27917879	N_Shore	GIT1;GIT1	NM_014030;NM_001085454	TSS1500;TSS1500	Unclassified
cg08233624	1.66e-05	0.0143947	0.100619	chr5	163774596	OpenSea
cg08234689	3.64e-06	0.00761213	0.227909	chr7	127910927	Island
cg08309687	5.65e-05	0.0219258	-0.143899	chr21	35320596	OpenSea				Promoter_Associated
cg08317907	6.25e-05	0.0227998	-0.137045	chr2	156490617	OpenSea
cg08319974	0.000508166	0.0485337	0.163823	chr6	164506861	OpenSea
cg08322008	2.32e-05	0.0161181	0.131911	chr8	30245118	S_Shelf	RBPMS;RBPMS;RBPMS;RBPMS	NM_001008712;NM_001008711;NM_001008710;NM_006867	Body;Body;Body;Body
cg08331374	1.03e-07	0.00121973	-0.146242	chr7	27231090	N_Shore
cg08350509	4.64e-05	0.0205712	0.156809	chr19	3028220	N_Shore	TLE2;TLE2;TLE2	NM_003260;NM_001144762;NM_001144761	Body;Body;Body	Unclassified_Cell_type_specific
cg08356445	5.2e-05	0.0213139	0.126167	chr12	67461558	N_Shore				Unclassified_Cell_type_specific
cg08362283	0.000216436	0.0352981	-0.196843	chr16	89119663	Island				Unclassified_Cell_type_specific
cg08379987	0.000392414	0.0443659	0.13294	chr13	31507139	OpenSea	C13orf26	NM_152325	Body
cg08435674	8.69e-05	0.0256262	0.101336	chr6	36308494	OpenSea				Unclassified
cg08498747	2.42e-05	0.0162793	-0.193235	chr17	41747669	OpenSea				Unclassified_Cell_type_specific
cg08516408	0.000402476	0.0446485	-0.179549	chr17	71589077	OpenSea	SDK2	NM_001144952	Body
cg08623193	2.38e-05	0.0162737	-0.157306	chr10	25009527	N_Shelf	ARHGAP21	NM_020824	Body
cg08745665	4.97e-08	0.000894475	0.115161	chr4	10460009	S_Shore	ZNF518B	NM_053042	TSS1500
cg08791563	1.23e-05	0.0127958	-0.15395	chr2	66736054	OpenSea	MEIS1	NM_002398	Body
cg08809526	5.94e-05	0.0224304	-0.120536	chr14	100027909	OpenSea	CCDC85C	NM_001144995	Body
cg08817764	1.31e-05	0.0131725	0.130413	chr9	97857620	OpenSea
cg08820801	4.07e-05	0.0195742	-0.127545	chr19	39465821	N_Shore	FBXO17	NM_024907	5'UTR
cg08871545	9.75e-06	0.0115726	-0.118389	chr1	48559803	OpenSea				Unclassified
cg08889009	1.99e-05	0.0153348	0.187076	chr15	59157123	Island				Unclassified_Cell_type_specific
cg08949974	6.32e-05	0.0228915	-0.102557	chr4	40632860	S_Shore	RBM47	NM_001098634	TSS1500	Unclassified_Cell_type_specific
cg08950537	0.000190139	0.0338332	0.168437	chr10	95361933	S_Shore	RBP4	NM_006744	TSS1500
cg09173348	0.000383736	0.0440221	-0.113063	chr17	37322431	S_Shore	ARL5C	NM_001143968	TSS200
cg09174162	8.54e-05	0.025504	-0.155722	chr7	2150845	N_Shelf	MAD1L1;MAD1L1;MAD1L1	NM_003550;NM_001013837;NM_001013836	Body;Body;Body
cg09177567	7.8e-05	0.0248904	0.197442	chr8	1765312	S_Shore	MIR596	NR_030326	TSS200	Unclassified_Cell_type_specific
cg09207400	0.000184337	0.0333831	0.190894	chr7	27183382	Island	HOXA5;HOXA-AS3	NM_019102;NR_038832	TSS200;Body	Unclassified
cg09236382	3.22e-05	0.0179765	-0.184155	chr11	6676366	N_Shore	DCHS1	NM_003737	5'UTR	Promoter_Associated_Cell_type_specific
cg09283043	0.000405807	0.0447528	-0.110651	chr7	27230252	N_Shore				Unclassified_Cell_type_specific
cg09284708	1.09e-08	0.000403413	-0.144881	chr6	39901897	Island	MOCS1;MOCS1	NR_033233;NM_001075098	Body;Body	Unclassified_Cell_type_specific
cg09293007	5.73e-10	5.84e-05	-0.261035	chr15	31697601	OpenSea	KLF13	NM_001302461	Body
cg09336899	0.000312497	0.0407131	0.106215	chr2	233766002	Island	NGEF;NGEF	NM_019850;NM_001114090	Body;Body
cg09360631	2e-06	0.00601949	0.100118	chr8	100624498	OpenSea	VPS13B;VPS13B	NM_152564;NM_017890	Body;Body
cg09421083	0.000270558	0.0385927	-0.117038	chr10	134358535	N_Shore	INPP5A	NM_005539	Body	Promoter_Associated_Cell_type_specific
cg09497409	5.5e-05	0.0216702	-0.204137	chr19	8275083	S_Shore	LASS4	NM_024552	5'UTR
cg09549073	0.000409934	0.0448992	0.153628	chr7	27183274	Island	HOXA5;HOXA5	NM_019102;NM_019102	5'UTR;1stExon	Unclassified
cg09576209	6.09e-08	0.00102972	0.221391	chr12	2339614	Island	CACNA1C;CACNA1C;CACNA1C;CACNA1C;CACNA1C;CACNA1C;CACNA1C;CACNA1C;CACNA1C;CACNA1C;CACNA1C;CACNA1C;CACNA1C;CACNA1C;CACNA1C;CACNA1C;CACNA1C;CACNA1C;CACNA1C;CACNA1C;CACNA1C;CACNA1C;CACNA1C	NM_001129844;NM_001129827;NM_001129839;NM_001129834;NM_001129841;NM_000719;NM_001129830;NM_001167625;NM_001129843;NM_001167624;NM_001129835;NM_001129837;NM_001167623;NM_001129840;NM_199460;NM_001129833;NM_001129832;NM_001129829;NM_001129846;NM_001129836;NM_001129838;NM_001129831;NM_001129842	Body;Body;Body;Body;Body;Body;Body;Body;Body;Body;Body;Body;Body;Body;Body;Body;Body;Body;Body;Body;Body;Body;Body
cg09614479	2.95e-08	0.000601139	0.170056	chr10	81967536	S_Shore
cg09621330	0.000207074	0.0349619	0.225811	chr16	54685651	OpenSea
cg09666988	1.6e-05	0.0142462	-0.106096	chr4	83436999	OpenSea	TMEM150C	NM_001080506	5'UTR
cg09764150	9.63e-05	0.0266767	0.127451	chr14	64747114	OpenSea	ESR2;ESR2;ESR2;MIR548AZ;ESR2;ESR2;ESR2;ESR2;ESR2;ESR2	NM_001214902;NM_001271876;NM_001271877;NR_106755;NR_073496;NM_001040275;NM_001291723;NM_001291712;NR_073497;NM_001437	Body;Body;Body;Body;Body;Body;Body;Body;Body;Body
cg09776772	0.00024078	0.0367704	-0.113712	chr7	2150534	OpenSea	MAD1L1;MAD1L1;MAD1L1	NM_003550;NM_001013837;NM_001013836	Body;Body;Body
cg09810593	0.000146054	0.0310782	0.113442	chr19	49244126	S_Shore	RASIP1	NM_017805	TSS200
cg09856074	5.52e-06	0.00888886	-0.135098	chr14	51853814	OpenSea
cg09856367	3.34e-05	0.0183766	0.10291	chr3	134124508	N_Shore
cg09862219	0.000282144	0.0391578	0.159037	chr2	112895636	N_Shore	FBLN7;FBLN7	NM_001128165;NM_153214	TSS1500;TSS1500	Unclassified_Cell_type_specific
cg09873989	0.000171593	0.0327514	-0.129447	chr7	73785652	OpenSea	CLIP2;CLIP2	NM_003388;NM_032421	Body;Body
cg09888648	0.000360834	0.0431718	-0.11217	chr8	143456215	OpenSea	TSNARE1;TSNARE1	NM_145003;NM_001291931	5'UTR;5'UTR
cg09954631	7.64e-05	0.0247697	0.244229	chr9	94648732	Island	ROR2	NM_004560	Body
cg09973105	2.07e-06	0.0061512	-0.1272	chr4	154681532	S_Shore	RNF175	NM_173662	TSS200
cg10016364	0.000495361	0.0482833	-0.107511	chr1	159770136	OpenSea				Unclassified_Cell_type_specific
cg10099638	7.67e-06	0.0104637	-0.13896	chr21	47517484	N_Shore	COL6A2;COL6A2;COL6A2	NM_058174;NM_001849;NM_058175	TSS1500;TSS1500;TSS1500	Unclassified_Cell_type_specific
cg10186366	7.08e-05	0.0239988	0.193184	chr17	71898817	S_Shore
cg10208574	6.24e-05	0.0227998	-0.107428	chr14	65749570	S_Shelf				Unclassified_Cell_type_specific
cg10227331	1.24e-05	0.0128355	0.135676	chr1	8181647	OpenSea
cg10234998	3.02e-06	0.00703236	-0.203818	chr6	29601491	S_Shore	GABBR1;GABBR1	NM_001470;NM_021904	TSS1500;TSS1500
cg10279701	3.04e-06	0.00705117	0.126209	chr9	98948847	OpenSea
cg10312186	7.06e-05	0.0239801	-0.129278	chr6	170403583	S_Shore				Unclassified
cg10347828	7.97e-05	0.0250738	0.150775	chr19	49244040	S_Shore	RASIP1	NM_017805	TSS200
cg10351829	0.00020038	0.0345384	-0.104562	chr10	134661550	OpenSea				Unclassified_Cell_type_specific
cg10358466	4.27e-05	0.019933	0.145954	chr3	168958728	OpenSea	MECOM;MECOM	NM_001205194;NM_004991	5'UTR;Body
cg10365562	8.67e-05	0.0256262	0.112958	chr3	46615549	N_Shelf	LRRC2	NM_024750	5'UTR
cg10401537	3.06e-06	0.00705931	-0.236823	chr16	4587748	N_Shore	CDIP1;CDIP1;CDIP1;CDIP1	NM_001199054;NM_013399;NM_001199056;NM_001199055	5'UTR;5'UTR;5'UTR;5'UTR
cg10424681	3.92e-05	0.0194111	0.201603	chr6	4079350	Island	C6orf201;C6orf146;C6orf146	NM_001085401;NM_173563;NM_173563	TSS200;5'UTR;1stExon
cg10425698	2.09e-05	0.0155549	0.225305	chr16	75468281	S_Shore	CFDP1	NM_006324	TSS1500
cg10516993	0.000110016	0.0280096	0.135187	chr1	158147446	Island
cg10563898	6.54e-05	0.0232359	-0.10207	chr3	190629224	OpenSea
cg10588516	0.000519095	0.0488413	0.107605	chr21	44593766	S_Shore				Unclassified_Cell_type_specific
cg10612274	0.000101989	0.0272642	0.21763	chr11	63827432	OpenSea	MACROD1	NM_014067	Body	Unclassified_Cell_type_specific
cg10635895	6.15e-07	0.00328981	0.2491	chr12	2339439	Island	CACNA1C;CACNA1C;CACNA1C;CACNA1C;CACNA1C;CACNA1C;CACNA1C;CACNA1C;CACNA1C;CACNA1C;CACNA1C;CACNA1C;CACNA1C;CACNA1C;CACNA1C;CACNA1C;CACNA1C;CACNA1C;CACNA1C;CACNA1C;CACNA1C;CACNA1C;CACNA1C	NM_001129844;NM_001129827;NM_001129839;NM_001129834;NM_001129841;NM_000719;NM_001129830;NM_001167625;NM_001129843;NM_001167624;NM_001129835;NM_001129837;NM_001167623;NM_001129840;NM_199460;NM_001129833;NM_001129832;NM_001129829;NM_001129846;NM_001129836;NM_001129838;NM_001129831;NM_001129842	Body;Body;Body;Body;Body;Body;Body;Body;Body;Body;Body;Body;Body;Body;Body;Body;Body;Body;Body;Body;Body;Body;Body
cg10775231	8.31e-06	0.0109184	0.118279	chr10	81967666	S_Shore
cg10792302	6.41e-06	0.00947901	-0.108618	chr12	54376019	N_Shelf
cg10843343	1.91e-05	0.0151253	-0.154687	chr12	53298027	S_Shore	KRT8	NM_002273	Body
cg10865498	2.51e-05	0.0164131	-0.101881	chr20	35975022	S_Shore	SRC;SRC	NM_198291;NM_005417	5'UTR;5'UTR
cg10911980	9.6e-07	0.00403645	-0.151661	chr3	43146909	N_Shore	C3orf39	NM_032806	5'UTR	Promoter_Associated
cg10963061	0.000179819	0.0330834	0.124432	chr1	158147729	Island
cg11126134	0.000177698	0.0329131	0.233173	chr13	31480304	Island	C13orf33	NM_032849	TSS200
cg11145269	0.000454071	0.0467612	-0.127473	chr18	30192761	OpenSea
cg11166453	1.13e-07	0.00128752	0.256245	chr1	247681781	Island
cg11197905	1.02e-05	0.0117299	0.15742	chr4	10459435	S_Shore	ZNF518B	NM_053042	TSS1500
cg11233105	0.000258217	0.0378862	0.126387	chr7	39054495	OpenSea	POU6F2;POU6F2	NM_001166018;NM_007252	Body;Body
cg11286463	5.73e-06	0.00901577	0.138199	chr19	7667607	OpenSea	CAMSAP3;CAMSAP3	NM_001080429;NM_020902	Body;Body
cg11296759	8.44e-05	0.0254273	0.143363	chr12	7592993	Island	CD163L1	NM_174941	Body
cg11315777	1.47e-05	0.0137811	0.281638	chr21	30449989	S_Shelf	MAP3K7CL;MAP3K7CL;MAP3K7CL;MAP3K7CL;MAP3K7CL;MAP3K7CL;MAP3K7CL;MAP3K7CL;MAP3K7CL;MAP3K7CL;MAP3K7CL;MAP3K7CL	NM_001286634;NM_001286623;NM_001286622;NM_001286618;NM_001286617;NM_020152;NM_001286634;NM_001286623;NM_020152;NM_001286622;NM_001286618;NM_001286617	1stExon;1stExon;1stExon;1stExon;1stExon;1stExon;5'UTR;5'UTR;5'UTR;5'UTR;5'UTR;5'UTR
cg11395414	1.12e-07	0.00128752	0.308747	chr19	39443284	S_Shelf	FBXO17;FBXO17;FBXO17	NM_024907;NM_148169;NM_148169	5'UTR;1stExon;5'UTR	Unclassified_Cell_type_specific
cg11582403	6.3e-08	0.00102972	-0.138209	chr7	27229028	Island
cg11630152	4.46e-07	0.00278087	-0.149751	chr7	19154096	N_Shore
cg11647108	1.08e-06	0.00421338	0.104363	chr10	81967516	Island
cg11669516	2.3e-07	0.00185142	0.247029	chr2	217501092	S_Shelf	IGFBP2	NM_000597	Body
cg11673244	2.54e-10	4.91e-05	-0.153973	chr22	22007100	S_Shore	MIR130B;MIR301B	NR_029845;NR_030622	TSS1500;TSS200	Unclassified
cg11688944	0.000159095	0.0318938	0.102471	chr4	4670855	OpenSea				Unclassified_Cell_type_specific
cg11704490	4.15e-05	0.0197025	-0.210323	chr2	162284894	S_Shore
cg11725835	6.47e-05	0.0231126	-0.111363	chr13	88111752	OpenSea	MIR4500HG	NR_033829	Body
cg11743675	0.000181114	0.0331842	-0.134925	chr12	41221855	OpenSea	CNTN1;CNTN1	NM_175038;NM_001843	5'UTR;5'UTR
cg11758861	7.54e-05	0.0246617	0.140352	chr19	13135514	Island	NFIX	NM_002501	Body
cg11830800	5.52e-06	0.00888886	-0.161206	chr12	41087520	S_Shore	CNTN1;CNTN1	NM_175038;NM_001843	5'UTR;5'UTR
cg11843735	1.92e-05	0.0151253	0.103213	chr16	68678092	N_Shore	CDH3	NM_001793	TSS200
cg11869862	7.1e-05	0.0239988	-0.104316	chr15	37399798	N_Shelf
cg11929402	1.21e-05	0.012701	-0.105021	chr5	163723620	OpenSea
cg11988169	0.000128026	0.0296423	0.138426	chr5	52839242	OpenSea
cg12031863	1.14e-06	0.00430002	-0.140009	chr16	4587854	Island	C16orf5	NM_013399	5'UTR	Promoter_Associated
cg12061917	8.34e-11	3.23e-05	-0.114509	chr6	29601556	S_Shore	GABBR1;GABBR1	NM_001470;NM_021904	TSS1500;TSS1500
cg12068833	0.000518159	0.0488234	0.120998	chr4	132896266	N_Shore
cg12069185	1.91e-06	0.0058685	0.143461	chr8	20207693	OpenSea
cg12099459	0.000241674	0.036837	0.184917	chr1	147826902	S_Shore
cg12131208	3.22e-07	0.00217262	-0.197269	chr17	58499700	S_Shore	C17orf64	NM_181707	TSS200
cg12148300	7.61e-05	0.0247242	-0.100342	chr7	657538	OpenSea	PRKAR1B;PRKAR1B;PRKAR1B;PRKAR1B;PRKAR1B;PRKAR1B	NM_002735;NM_001164762;NM_001164761;NM_001164759;NM_001164760;NM_001164758	Body;Body;Body;Body;Body;Body
cg12188634	2.55e-05	0.0165288	-0.127239	chr5	140652517	OpenSea
cg12276019	2.64e-05	0.0168211	-0.141063	chr8	11057947	Island	XKR6	NM_173683	Body
cg12294769	2.02e-06	0.00604767	0.229468	chr21	30450130	S_Shelf	MAP3K7CL;MAP3K7CL;MAP3K7CL;MAP3K7CL;MAP3K7CL;MAP3K7CL	NM_001286634;NM_001286623;NM_020152;NM_001286622;NM_001286618;NM_001286617	5'UTR;5'UTR;5'UTR;5'UTR;5'UTR;5'UTR	Unclassified_Cell_type_specific
cg12340144	4.08e-06	0.00802869	-0.109771	chr3	38388808	S_Shore	XYLB	NM_005108	Body	Promoter_Associated
cg12424164	5.95e-06	0.00915023	-0.102029	chr8	143281845	OpenSea	LINC00051	NR_024378	Body
cg12424921	0.000129802	0.029808	0.147712	chr11	63828039	OpenSea	MACROD1	NM_014067	Body	Unclassified_Cell_type_specific
cg12451425	7.69e-06	0.0104759	-0.105173	chr17	46625911	N_Shore	HOXB-AS1	NR_102279	Body
cg12497374	0.000389012	0.0442189	0.143503	chr3	14339534	Island
cg12499235	8.26e-07	0.00380368	0.120081	chr11	2293173	S_Shore	ASCL2	NM_005170	TSS1500
cg12500951	0.000273499	0.0387275	-0.134103	chr11	2315045	OpenSea
cg12524640	2.31e-05	0.0161181	-0.104135	chr1	2983056	N_Shore	FLJ42875;FLJ42875	NR_024371;NR_015440	Body;Body	Unclassified_Cell_type_specific
cg12542255	0.000472214	0.0474542	-0.134463	chr19	45976195	Island	FOSB;FOSB	NM_006732;NM_001114171	Body;Body
cg12638737	0.000309484	0.0405664	-0.112615	chr1	204120607	Island	ETNK2	NM_018208	Body
cg12662887	0.000517612	0.0488234	-0.187151	chr10	105343920	N_Shore	NEURL	NM_004210	Body	Promoter_Associated_Cell_type_specific
cg12671744	0.000308065	0.0405059	-0.152242	chr1	46859774	Island	FAAH	NM_001441	TSS200	Unclassified_Cell_type_specific
cg12726120	1.78e-06	0.00565534	0.219298	chr1	244892984	N_Shore				Promoter_Associated
cg12784307	0.000182241	0.0332173	-0.106354	chr3	194899199	OpenSea	XXYLT1;XXYLT1	NM_001308069;NM_152531	Body;Body
cg12787465	3.02e-07	0.00216582	-0.144464	chr12	6876717	Island	PTMS	NM_002824	Body	Promoter_Associated
cg12828483	3.04e-05	0.0176783	0.174297	chr20	62792468	OpenSea
cg12843033	4.93e-06	0.00862032	0.108583	chr21	45706043	Island	AIRE	NM_000383	Body
cg13067553	0.000379108	0.0438149	0.228806	chr1	147782452	Island
cg13085024	0.000115589	0.0285639	0.117907	chr16	86767255	OpenSea
cg13096580	3.69e-05	0.0188341	0.150396	chr15	80872281	OpenSea	MIR5572;ARNT2	NR_049837;NM_014862	TSS1500;Body
cg13114315	0.000515296	0.048818	-0.124102	chr21	37546467	OpenSea	DOPEY2	NM_005128	Body	Unclassified_Cell_type_specific
cg13131483	0.000162799	0.0321614	-0.118568	chr19	21769877	S_Shore				Unclassified_Cell_type_specific
cg13230424	0.000509007	0.0485634	0.103517	chr17	45930033	S_Shore	SP6	NM_199262	5'UTR
cg13252498	0.000376391	0.0437267	0.137137	chr21	42588294	OpenSea	BACE2;BACE2;BACE2	NM_138992;NM_012105;NM_138991	Body;Body;Body
cg13275603	4.14e-05	0.0197025	-0.108512	chr5	73927487	OpenSea	ENC1	NM_003633	3'UTR
cg13293618	2.71e-05	0.0169997	0.113147	chr11	69286340	Island
cg13308964	0.000485723	0.0479079	-0.107228	chr17	69029659	OpenSea
cg13329407	2.66e-05	0.0168639	0.208055	chr21	25801374	OpenSea
cg13424940	0.000242938	0.0368989	0.153066	chr9	136844397	N_Shore	VAV2;VAV2	NM_001134398;NM_003371	Body;Body
cg13472050	2.01e-05	0.0153374	-0.134422	chr16	10707708	OpenSea
cg13502125	2.19e-06	0.00627631	0.276562	chr1	147826191	Island
cg13545705	1.96e-07	0.00176128	-0.135609	chr16	67312573	N_Shore	PLEKHG4;PLEKHG4;PLEKHG4;PLEKHG4	NM_001129728;NM_001129731;NM_001129729;NM_001129727	TSS1500;TSS1500;TSS1500;5'UTR	Promoter_Associated
cg13553341	8.79e-08	0.00114429	0.144196	chr2	173729218	OpenSea	RAPGEF4;RAPGEF4;RAPGEF4;RAPGEF4	NM_001282900;NM_001282899;NM_007023;NM_001100397	5'UTR;5'UTR;Body;Body	Unclassified_Cell_type_specific
cg13575139	7.36e-05	0.0244553	-0.167338	chr3	58456976	OpenSea				Unclassified_Cell_type_specific
cg13614409	0.000313681	0.0408124	0.18251	chr13	31506752	OpenSea	C13orf26	NM_152325	TSS200
cg13631094	3.04e-06	0.00705117	-0.157284	chr9	94619684	OpenSea	ROR2	NM_004560	Body
cg13688770	1.38e-05	0.0135134	-0.129147	chr4	2367137	S_Shore	ZFYVE28	NM_020972	Body	Promoter_Associated_Cell_type_specific
cg13700089	2.27e-05	0.0160892	-0.203015	chr3	65940340	OpenSea	MAGI1;MAGI1;MAGI1	NM_001033057;NM_015520;NM_004742	Body;Body;Body
cg13730618	7.47e-05	0.0245951	0.118416	chr21	36089405	OpenSea	CLIC6	NM_053277	3'UTR
cg13733615	0.000377038	0.0437512	0.100509	chr9	132201050	S_Shore
cg13749379	2.9e-05	0.0173484	0.215813	chr17	41833161	Island	SOST	NM_025237	Body
cg13754665	1.69e-05	0.0144727	0.101348	chr9	136654631	OpenSea	VAV2;VAV2	NM_001134398;NM_003371	Body;Body
cg13771271	6.38e-05	0.0229636	-0.121189	chr4	65180301	OpenSea	TECRL	NM_001010874	Body
cg13838969	1.01e-05	0.0117134	-0.104845	chr20	56283964	Island	PMEPA1;PMEPA1;PMEPA1;PMEPA1	NM_199171;NM_199170;NM_199169;NM_020182	5'UTR;5'UTR;Body;Body
cg13842639	4.17e-06	0.00808732	0.173574	chr9	38488083	Island
cg13868001	1.83e-06	0.00569788	-0.120995	chr13	65297897	OpenSea
cg13942283	0.000542404	0.0496515	-0.107933	chr10	112562640	OpenSea	RBM20	NM_001134363	Body	Unclassified
cg13981208	0.000131896	0.0300336	0.116462	chr21	27340999	OpenSea	APP;APP;APP;APP;APP;APP;APP;APP;APP;APP	NM_001136131;NM_001136016;NM_001204302;NM_001136129;NM_001136130;NM_000484;NM_001204303;NM_001204301;NM_201414;NM_201413	Body;Body;Body;Body;Body;Body;Body;Body;Body;Body
cg14006677	0.000458395	0.0469442	-0.111329	chr11	111808394	S_Shore	DIXDC1	NM_001037954	Body	Promoter_Associated_Cell_type_specific
cg14014506	0.000505928	0.0484965	0.143029	chr9	116861404	Island	KIF12	NM_138424	TSS200
cg14014955	3.9e-05	0.0193793	0.135112	chr7	27183701	Island	HOXA5	NM_019102	TSS1500	Unclassified
cg14016257	4.97e-05	0.0209226	0.171857	chr4	185926087	N_Shore				Unclassified
cg14044707	0.000215569	0.0352829	-0.138657	chr9	132628998	N_Shore	USP20;USP20;USP20	NM_001008563;NM_001110303;NM_006676	Body;Body;Body	Gene_Associated_Cell_type_specific
cg14051236	2.4e-05	0.0162793	0.111463	chr14	100029763	OpenSea	CCDC85C	NM_001144995	Body	Unclassified_Cell_type_specific
cg14212748	8.13e-06	0.0107924	-0.120202	chr12	53343703	S_Shore	KRT18;KRT18	NM_000224;NM_199187	Body;Body
cg14398883	9.92e-05	0.026933	-0.204289	chr7	101398184	OpenSea
cg14480035	1.63e-05	0.0143749	-0.12011	chr9	13705641	OpenSea
cg14519997	5.24e-06	0.0087042	-0.229496	chr9	14321079	N_Shore
cg14551458	5.11e-06	0.00863597	-0.107425	chr5	123149103	OpenSea
cg14583300	6.03e-06	0.00915554	-0.126269	chr2	238358457	OpenSea
cg14611723	0.00044633	0.046448	-0.123566	chr6	168408302	OpenSea
cg14628345	2.56e-06	0.00660588	0.114465	chr19	49438313	S_Shore	DHDH	NM_014475	Body
cg14652587	8.02e-05	0.025086	0.172692	chr17	75692571	OpenSea				Unclassified_Cell_type_specific
cg14706297	0.000209284	0.0350383	0.260149	chr2	43328266	Island
cg14789818	0.00039002	0.0442595	0.328248	chr1	227748712	Island				Unclassified_Cell_type_specific
cg14878685	5.37e-06	0.00877241	0.168588	chr11	88241425	N_Shore	GRM5;GRM5;GRM5-AS1	NM_001143831;NM_000842;NR_049724	3'UTR;3'UTR;Body
cg15015340	3.72e-06	0.00766415	0.126988	chr11	61486220	N_Shore	DAGLA	NM_006133	5'UTR
cg15043384	0.000330574	0.0418035	-0.191273	chr3	149374761	Island	WWTR1;WWTR1;WWTR1	NM_015472;NM_001168278;NM_001168280	Body;Body;Body
cg15062982	2.22e-07	0.00185142	-0.12044	chr5	85997	S_Shore
cg15132169	7.01e-07	0.00352111	-0.132178	chr6	149805995	OpenSea	ZC3H12D;ZC3H12D	NM_207360;NM_207360	5'UTR;1stExon	Promoter_Associated
cg15136191	8.97e-05	0.0259978	-0.105858	chr5	45399249	OpenSea	HCN1	NM_021072	Body
cg15143723	0.000133878	0.0301756	0.100455	chr4	152090172	OpenSea	SH3D19;SH3D19;SH3D19;SH3D19	NM_001128924;NM_001243349;NM_001009555;NM_001128923	Body;Body;Body;Body
cg15195735	2.58e-06	0.00660588	-0.108783	chr9	136804835	OpenSea	VAV2;VAV2	NM_003371;NM_001134398	Body;Body
cg15256315	1.89e-07	0.00172059	-0.181575	chr8	135791732	OpenSea
cg15410675	2.32e-06	0.00645745	-0.128746	chr4	154144800	S_Shore	TRIM2;TRIM2	NM_015271;NM_001130067	Body;5'UTR
cg15422377	0.000224969	0.0358659	0.16167	chr9	136844492	Island	VAV2;VAV2	NM_003371;NM_001134398	Body;Body
cg15426459	0.000273658	0.0387301	0.144918	chr8	11813211	OpenSea
cg15442037	7.15e-06	0.0101045	0.137022	chr11	69286293	Island
cg15468976	7.52e-05	0.0246463	0.110658	chr1	2106222	OpenSea	PRKCZ;PRKCZ;PRKCZ	NM_001033581;NM_001033582;NM_002744	Body;Body;Body	Unclassified
cg15474615	3.52e-06	0.00752118	0.114041	chr3	134370182	Island	KY	NM_178554	TSS1500
cg15491131	0.000175267	0.0328594	0.128125	chr13	24914324	N_Shore				Unclassified_Cell_type_specific
cg15539663	5.83e-07	0.00328981	0.102407	chr2	162836483	OpenSea	SLC4A10;SLC4A10;SLC4A10	NM_001178016;NM_022058;NM_001178015	3'UTR;3'UTR;3'UTR
cg15594585	1e-07	0.00121313	0.220843	chr1	227746882	N_Shore
cg15595588	2.3e-08	0.000561083	-0.17728	chr2	223185738	S_Shore
cg15620905	4.21e-05	0.0198063	0.162812	chr1	44024150	OpenSea	PTPRF;PTPRF	NM_002840;NM_130440	Body;Body	Unclassified_Cell_type_specific
cg15649236	0.0001177	0.0286934	0.183544	chr17	46657504	N_Shore	MIR10A	NR_029608	TSS200
cg15688339	3.11e-05	0.0177484	-0.170131	chr5	163723739	OpenSea
cg15726169	0.000118769	0.0287726	-0.107871	chr6	53661064	S_Shore	LRRC1	NM_018214	Body
cg15806809	5.16e-09	0.00024962	-0.114998	chr2	223185564	S_Shore
cg15821939	2.88e-05	0.0173484	0.177019	chr8	1765387	S_Shore	MIR596	NR_030326	TSS200	Unclassified_Cell_type_specific
cg15822155	1.55e-07	0.0015395	0.195538	chr16	54396006	OpenSea
cg15823315	1.46e-05	0.0137811	-0.119315	chr3	85130923	OpenSea	CADM2;CADM2	NM_001167675;NM_001167674	Body;Body
cg15828537	1.08e-06	0.00421338	0.166382	chr20	44099898	S_Shore	WFDC2	NM_006103	Body
cg15865827	1.88e-05	0.0151253	0.188762	chr18	23713838	Island	PSMA8;PSMA8;PSMA8;PSMA8;PSMA8;PSMA8	NM_001025097;NM_144662;NM_144662;NM_001025096;NM_001025097;NM_001025096	5'UTR;1stExon;5'UTR;1stExon;1stExon;5'UTR	Unclassified_Cell_type_specific
cg15895197	0.00028968	0.0395653	-0.116538	chr2	27301490	N_Shelf	EMILIN1;EMILIN1	NM_007046;NM_007046	1stExon;5'UTR
cg15901796	8.41e-06	0.0109533	-0.115026	chr3	146521668	OpenSea
cg15954353	0.000533795	0.049323	0.138716	chr17	5403337	Island	LOC728392	NM_001162371	3'UTR	Unclassified
cg16018474	0.000448151	0.0465041	0.132977	chr1	158119501	Island				Promoter_Associated_Cell_type_specific
cg16026943	1.73e-05	0.0145787	0.198431	chr15	75641093	S_Shore	NEIL1;NEIL1;NEIL1	NM_024608;NR_046311;NM_001256552	5'UTR;Body;Body
cg16038003	9.02e-05	0.0260365	-0.123693	chr7	27226148	N_Shore	HOXA11AS;HOXA11	NR_002795;NM_005523	Body;TSS1500
cg16058600	0.000204296	0.0347589	-0.116506	chr2	157183013	N_Shore	NR4A2	NM_006186	Body
cg16116203	6.32e-08	0.00102972	-0.273235	chr12	6876922	Island	PTMS	NM_002824	Body	Promoter_Associated
cg16176855	1.52e-07	0.00152811	-0.140129	chr12	67354635	OpenSea
cg16190265	9.58e-05	0.0266274	-0.139779	chr7	650249	OpenSea	PRKAR1B;PRKAR1B;PRKAR1B;PRKAR1B;PRKAR1B;PRKAR1B	NM_001164759;NM_001164762;NM_001164758;NM_001164760;NM_001164761;NM_002735	Body;Body;Body;Body;Body;Body
cg16250865	0.000236319	0.036586	-0.141612	chr15	100979002	OpenSea	CERS3;CERS3;CERS3;CERS3	NM_178842;NM_001290343;NM_001290342;NM_001290341	Body;Body;Body;Body
cg16265717	0.000138289	0.0304961	-0.171659	chr1	65993149	S_Shore	LEPR;LEPR;LEPR	NM_001003680;NM_001003679;NM_002303	5'UTR;5'UTR;5'UTR
cg16305787	0.000503661	0.0484629	-0.117394	chr10	19705290	OpenSea
cg16346020	4.14e-05	0.0197025	-0.123657	chr21	47517355	N_Shore	COL6A2;COL6A2;COL6A2	NM_058175;NM_001849;NM_058174	TSS1500;TSS1500;TSS1500	Unclassified_Cell_type_specific
cg16462183	6.04e-05	0.0225432	0.143746	chr5	54281733	OpenSea	ESM1;ESM1	NM_001135604;NM_007036	TSS1500;TSS1500
cg16466154	3.3e-05	0.0182275	-0.106212	chr10	81964395	N_Shore	ANXA11;ANXA11;ANXA11;ANXA11;ANXA11;ANXA11	NM_001278408;NM_001278409;NM_145869;NM_145868;NM_001157;NM_001278407	TSS200;5'UTR;5'UTR;5'UTR;5'UTR;5'UTR
cg16473184	0.000153519	0.0314271	-0.141493	chr17	56468961	OpenSea	RNF43;RNF43;RNF43	NM_001305545;NM_017763;NM_001305544	5'UTR;Body;Body
cg16501323	1.02e-05	0.0117299	0.121065	chr21	45705618	Island	AIRE	NM_000383	TSS200
cg16511229	5.96e-05	0.0224304	0.204403	chr7	130126153	Island	MEST;MEST	NM_177524;NM_177524	1stExon;5'UTR	Promoter_Associated
cg16533830	0.000419104	0.0453217	-0.179736	chr3	9988662	Island	PRRT3-AS1;PRRT3	NR_046734;NM_207351	TSS1500;Body	Unclassified_Cell_type_specific
cg16544989	0.000484627	0.0478674	-0.118	chr16	85600639	OpenSea
cg16622061	0.000236673	0.036601	-0.118349	chr16	86888736	OpenSea
cg16698186	0.000360508	0.0431718	-0.10151	chr8	72836376	OpenSea	MSC-AS1;MSC-AS1	NR_033652;NR_033651	Body;Body	Unclassified_Cell_type_specific
cg16717549	6.15e-05	0.0226498	0.212494	chr21	45705699	Island	AIRE	NM_000383	TSS200
cg16745444	1.28e-05	0.0130921	-0.100473	chr10	81964268	N_Shore	ANXA11;ANXA11;ANXA11;ANXA11;ANXA11;ANXA11	NM_001278408;NM_001278409;NM_145869;NM_145868;NM_001157;NM_001278407	TSS200;5'UTR;5'UTR;5'UTR;5'UTR;5'UTR	Promoter_Associated
cg16749456	0.000537823	0.0494456	0.104789	chr19	49699879	Island	TRPM4	NM_017636	Body
cg16780502	0.000212233	0.0352056	0.172064	chr1	227748696	Island				Unclassified_Cell_type_specific
cg16848289	0.000112007	0.0281844	-0.139736	chr5	163723721	OpenSea
cg16945685	2e-05	0.0153374	0.110411	chr11	120038821	N_Shore				Unclassified
cg16983588	0.000406903	0.0447641	-0.149279	chr11	129793108	OpenSea	PRDM10;PRDM10;PRDM10;PRDM10	NM_199438;NM_199437;NM_020228;NM_199439	Body;Body;Body;Body	Unclassified
cg17016266	0.000488552	0.0479811	-0.10555	chr2	232261238	N_Shore	B3GNT7	NM_145236	Body	Promoter_Associated
cg17100943	2.52e-08	0.000562262	-0.311576	chr19	6459300	Island	SLC25A23	NM_024103	Body	Promoter_Associated
cg17142470	0.000410798	0.0449481	-0.100323	chr8	22409684	S_Shore	SORBS3	NM_005775	5'UTR
cg17144149	0.000149398	0.0312698	0.179701	chr17	46656572	S_Shore	HOXB4	NM_024015	TSS1500	Unclassified
cg17175421	0.000177799	0.0329231	0.137591	chr19	3025354	N_Shelf	TLE2;TLE2;TLE2;TLE2	NM_001144762;NM_003260;NM_001300846;NM_001144761	Body;Body;Body;Body	Unclassified_Cell_type_specific
cg17277199	3.56e-05	0.0186751	0.199637	chr2	24397845	Island	C2orf84	NM_001040710	TSS200
cg17291648	5.22e-06	0.0087042	-0.144435	chr17	69029804	OpenSea
cg17309880	0.000542481	0.0496515	0.163984	chr19	3025265	N_Shelf	TLE2;TLE2;TLE2;TLE2	NM_001144762;NM_003260;NM_001300846;NM_001144761	Body;Body;Body;Body	Unclassified_Cell_type_specific
cg17356252	3.56e-05	0.0186751	0.231633	chr21	45705686	Island	AIRE	NM_000383	TSS200
cg17385448	5.99e-05	0.0224707	-0.100589	chr1	15911702	S_Shore	AGMAT	NM_024758	TSS200	Promoter_Associated
cg17393016	0.000159393	0.0319301	0.110642	chr17	79283390	N_Shore	C17orf55	NM_178519	TSS1500	Unclassified
cg17412560	2.44e-06	0.00652786	-0.194403	chr2	95963403	OpenSea	KCNIP3	NM_013434	Body
cg17473341	0.000145004	0.031015	0.121625	chr12	95940370	N_Shore	USP44;USP44;USP44	NM_001278393;NM_001042403;NM_032147	5'UTR;5'UTR;5'UTR
cg17501395	4.85e-07	0.00288793	-0.115293	chr6	149806331	OpenSea	ZC3H12D	NM_207360	TSS200	Promoter_Associated
cg17538104	5.06e-05	0.0210632	0.102304	chr1	167063150	OpenSea	DUSP27	NM_001080426	TSS1500
cg17553854	0.000165869	0.0323547	-0.11278	chr4	66532051	N_Shelf	EPHA5;EPHA5;EPHA5;EPHA5;EPHA5	NM_001281765;NM_004439;NM_182472;NM_001281766;NM_001281767	Body;Body;Body;Body;Body
cg17566608	4.58e-05	0.0204417	0.119635	chr3	132759693	S_Shore	TMEM108;TMEM108	NM_023943;NM_001136469	5'UTR;5'UTR	Unclassified_Cell_type_specific
cg17569124	3.61e-05	0.0187387	0.22547	chr7	27183643	Island	HOXA5	NM_019102	TSS1500	Unclassified
cg17628249	1.12e-05	0.0121865	-0.111527	chr17	58499854	S_Shore	C17orf64	NM_181707	TSS200
cg17653352	0.000343766	0.0424977	-0.483003	chr12	109628970	OpenSea	ACACB	NM_001093	Body
cg17694094	0.00014709	0.0311431	-0.120919	chr3	18484672	N_Shore
cg17773655	0.000486292	0.047922	0.116029	chr19	49244121	S_Shore	RASIP1	NM_017805	TSS200
cg17815049	0.000483587	0.0478206	-0.138848	chr1	246728663	N_Shore	CNST;TFB2M;CNST	NM_152609;NM_022366;NM_001139459	TSS1500;Body;TSS1500	Promoter_Associated_Cell_type_specific
cg17853378	0.000268215	0.0384421	-0.121135	chr2	213224302	OpenSea	ERBB4;ERBB4	NM_001042599;NM_005235	Body;Body
cg17879299	0.000200748	0.0345486	0.130016	chr6	30860300	OpenSea	DDR1;DDR1;DDR1	NM_013993;NM_001954;NM_013994	Body;Body;Body
cg17881200	1.22e-05	0.0127446	-0.141433	chr7	27138850	S_Shelf
cg17888390	0.000238763	0.0367275	0.208957	chr10	101282816	Island
cg17892169	0.000213684	0.0352056	-0.127873	chr17	7452644	Island	TNFSF12;TNFSF12-TNFSF13	NM_003809;NM_172089	Body;Body	Unclassified
cg17951445	0.000480123	0.0477329	0.108282	chr4	30842020	OpenSea	PCDH7;PCDH7	NM_001173523;NM_032457	Body;Body
cg17976191	3.56e-05	0.0186751	0.266315	chr19	13135527	Island	NFIX	NM_002501	Body
cg18081258	2.77e-05	0.0171467	-0.105288	chr14	21494161	Island	NDRG2;NDRG2;NDRG2;NDRG2;NDRG2;NDRG2;NDRG2;NDRG2	NM_201539;NM_201535;NM_201538;NM_201541;NM_201540;NM_201536;NM_016250;NM_201537	TSS1500;TSS1500;TSS1500;TSS1500;TSS1500;TSS1500;TSS1500;TSS1500
cg18082788	2.54e-07	0.00196929	-0.110299	chr6	149806339	OpenSea	ZC3H12D	NM_207360	TSS200	Promoter_Associated
cg18098065	0.000242006	0.0368489	0.151391	chr8	1765820	S_Shore				Unclassified_Cell_type_specific
cg18150674	2.67e-05	0.0169087	0.124186	chr11	73356456	OpenSea	PLEKHB1;PLEKHB1	NM_021200;NM_001130033	TSS1500;TSS1500
cg18198730	1.99e-06	0.0060026	0.158707	chr1	247681584	Island
cg18228693	1.51e-06	0.00514051	-0.176504	chr19	39810872	N_Shore				Promoter_Associated_Cell_type_specific
cg18236617	0.000463021	0.0471142	0.110247	chr6	28921848	OpenSea				Unclassified_Cell_type_specific
cg18261491	1.21e-06	0.00441334	-0.143462	chr1	46859780	Island	FAAH	NM_001441	TSS200	Unclassified_Cell_type_specific
cg18264932	6.88e-06	0.00983858	-0.114722	chr7	120414717	OpenSea
cg18314300	5.07e-05	0.0210632	0.144037	chr21	43062264	OpenSea
cg18389639	2.63e-05	0.0167996	-0.126716	chr10	97049610	N_Shore	PDLIM1	NM_020992	Body	Unclassified_Cell_type_specific
cg18414021	5.45e-06	0.00883672	0.180737	chr14	100069535	Island	CCDC85C	NM_001144995	1stExon
cg18498241	3.48e-06	0.00752118	0.176034	chr11	69286352	Island
cg18512645	0.000204475	0.0347761	-0.125608	chr1	27849092	OpenSea				Promoter_Associated
cg18516067	2.38e-06	0.00646545	-0.117169	chr4	98239185	OpenSea
cg18522970	2.98e-05	0.0175815	-0.181048	chr22	25202597	S_Shore	SGSM1;SGSM1;SGSM1;SGSM1	NM_133454;NM_001039948;NM_001098498;NM_001098497	Body;Body;Body;Body	Unclassified
cg18545771	1.5e-06	0.00513988	0.143329	chr11	63827879	OpenSea	MACROD1	NM_014067	Body	Unclassified_Cell_type_specific
cg18567079	0.00034866	0.0426735	-0.132599	chr2	47039888	OpenSea
cg18587476	1.31e-05	0.0131767	0.21976	chr2	24397810	Island	C2orf84	NM_001040710	TSS200
cg18689454	3.52e-05	0.0186221	0.336117	chr21	45705694	Island	AIRE	NM_000383	TSS200
cg18732361	2.01e-07	0.00177116	-0.266899	chr12	6877080	S_Shore	PTMS	NM_002824	Body	Promoter_Associated
cg18751141	0.000536344	0.0493961	-0.121524	chr7	27138173	S_Shore
cg18770635	0.000172124	0.0327514	-0.133637	chr22	50984368	N_Shore
cg19022254	4.14e-08	0.000799626	-0.169169	chr6	29601705	S_Shore	GABBR1;GABBR1	NM_001470;NM_021904	TSS1500;TSS1500
cg19037539	6.93e-05	0.023854	-0.149301	chr5	107011761	S_Shelf
cg19078289	0.000172767	0.0327514	-0.109548	chr3	152017293	OpenSea	MBNL1;MBNL1;MBNL1;MBNL1;MBNL1;MBNL1;MBNL1;MBNL1;MBNL1;MBNL1;MBNL1;MBNL1	NM_207297;NM_207296;NM_207295;NM_207294;NM_207293;NM_207297;NM_207296;NM_207295;NM_207294;NM_207293;NM_021038;NM_207292	5'UTR;5'UTR;5'UTR;5'UTR;5'UTR;1stExon;1stExon;1stExon;1stExon;1stExon;5'UTR;5'UTR
cg19085543	3.24e-10	5.01e-05	0.250599	chr4	5792166	OpenSea	EVC;EVC	NM_153717;NM_001306090	Body;Body	Unclassified_Cell_type_specific
cg19109335	4.52e-07	0.00279677	0.198409	chr6	45294926	OpenSea	RUNX2;RUNX2;RUNX2;RUNX2;SUPT3H;SUPT3H;SUPT3H	NM_001015051;NM_001024630;NR_103533;NR_103532;NM_181356;NM_003599;NM_001261823	TSS1500;TSS1500;TSS1500;TSS1500;5'UTR;Body;5'UTR
cg19164246	0.000243072	0.0369068	0.159537	chr6	45296161	OpenSea	RUNX2;RUNX2;RUNX2;RUNX2;SUPT3H;RUNX2;RUNX2;SUPT3H;SUPT3H	NM_001015051;NM_001024630;NM_001015051;NM_001024630;NM_181356;NR_103533;NR_103532;NM_003599;NM_001261823	1stExon;1stExon;5'UTR;5'UTR;5'UTR;Body;Body;Body;5'UTR
cg19202384	3.7e-05	0.0188366	-0.120889	chr17	79894511	N_Shore	PYCR1;PYCR1	NM_006907;NM_153824	Body;Body
cg19229209	9.58e-07	0.00403645	-0.224731	chr3	99440401	OpenSea	COL8A1;COL8A1;MIR548G	NM_001850;NM_020351;NR_031662	5'UTR;5'UTR;Body
cg19265480	0.000326602	0.041529	0.151121	chr1	147781887	N_Shore
cg19338452	0.0005235	0.0489836	0.145516	chr12	87007189	OpenSea	MGAT4C	NM_013244	5'UTR
cg19358359	1.79e-06	0.00565534	-0.116011	chr17	41978554	S_Shore	MPP2;MPP2;MPP2;MPP2;MPP2;MPP2;MPP2;MPP2;MPP2	NM_001278376;NM_001278381;NM_001278372;NM_005374;NM_001278370;NM_001278374;NM_001278375;NM_001278373;NM_001278371	TSS1500;Body;Body;Body;Body;5'UTR;5'UTR;5'UTR;5'UTR
cg19360852	0.000195992	0.0342082	0.101694	chr12	12848977	N_Shore	GPR19	NM_006143	5'UTR	Promoter_Associated
cg19362196	0.000425966	0.0456147	0.105043	chr1	26233615	Island	STMN1;STMN1;STMN1;STMN1	NM_005563;NM_203399;NM_203401;NM_001145454	TSS1500;TSS1500;TSS1500;TSS1500
cg19370817	2.26e-05	0.0160892	-0.113037	chr3	330267	OpenSea	CHL1;CHL1	NM_006614;NM_001253387	5'UTR;5'UTR
cg19398269	0.000169019	0.0325372	0.105327	chr6	28678460	OpenSea
cg19605263	4.17e-09	0.000215242	0.100257	chr1	120439138	Island	ADAM30;ADAM30	NM_021794;NM_021794	5'UTR;1stExon
cg19611364	4.39e-06	0.00819184	0.174729	chr19	13135494	Island	NFIX;NFIX;NFIX	NM_001271043;NM_001271044;NM_002501	1stExon;Body;Body
cg19704043	2.5e-05	0.0164126	-0.161781	chr7	93116447	OpenSea	CALCR;CALCR;CALCR	NM_001164738;NM_001164737;NM_001742	5'UTR;Body;5'UTR
cg19721740	5.89e-06	0.00910671	0.109895	chr19	7662794	S_Shore	CAMSAP3;CAMSAP3	NM_001080429;NM_020902	Body;Body
cg19759481	7.52e-05	0.0246463	0.152086	chr7	27183401	Island	HOXA5	NM_019102	TSS200	Unclassified
cg19789589	6.04e-06	0.00915554	-0.140743	chr8	22408562	N_Shore	SORBS3	NM_005775	TSS1500
cg19803952	2e-05	0.0153374	-0.147037	chr20	44036136	S_Shore	DBNDD2;DBNDD2;DBNDD2;DBNDD2;SYS1-DBNDD2;DBNDD2;DBNDD2	NM_001048224;NM_001048222;NM_001048225;NM_001048226;NR_003189;NM_001048221;NM_001048223	5'UTR;5'UTR;TSS1500;TSS1500;Body;5'UTR;5'UTR
cg19821999	0.00024712	0.0371767	-0.103608	chr2	236520219	OpenSea	AGAP1;AGAP1;AGAP1	NM_001244888;NM_001037131;NM_014914	Body;Body;Body
cg19825037	8.01e-05	0.025086	-0.112511	chr11	30263038	OpenSea
cg19826754	2.76e-06	0.00671746	-0.101178	chr10	89822372	OpenSea
cg19868495	5.1e-05	0.0211403	-0.11052	chr13	61995249	OpenSea
cg19871235	8.45e-05	0.0254334	-0.127988	chr12	71552569	OpenSea	TSPAN8	NM_004616	TSS1500
cg19907915	0.000262542	0.0381495	0.166738	chr11	133821252	OpenSea	IGSF9B	NM_014987	Body
cg19914424	0.000281199	0.0390897	-0.119767	chr21	30528044	OpenSea	MAP3K7CL;MAP3K7CL;MAP3K7CL;MAP3K7CL;MAP3K7CL;MAP3K7CL;MAP3K7CL;MAP3K7CL	NM_001286624;NM_001286634;NM_020152;NM_001286622;NM_001286620;NM_001286619;NM_001286618;NM_001286617	5'UTR;Body;Body;Body;Body;Body;Body;Body
cg20059697	0.000463362	0.0471409	0.126639	chr5	54281687	OpenSea	ESM1;ESM1	NM_001135604;NM_007036	TSS1500;TSS1500
cg20068058	5.55e-05	0.0217636	0.162599	chr11	46317859	S_Shore	CREB3L1	NM_052854	Body
cg20198337	0.000143827	0.0308911	0.108541	chr8	20207557	OpenSea
cg20225999	4.25e-06	0.00811536	0.145796	chr2	218843435	N_Shore
cg20230372	0.000176881	0.0328763	0.139373	chr19	54927528	N_Shore	TTYH1;TTYH1	NM_020659;NM_001005367	Body;Body
cg20244340	0.000186471	0.0335623	-0.12791	chr20	19193989	S_Shore	SLC24A3	NM_020689	Body
cg20245362	0.000125478	0.0293866	0.1632	chr7	127911367	N_Shore
cg20275928	5.97e-06	0.00915554	0.123538	chr17	79283959	Island	C17orf55	NM_178519	TSS1500
cg20347496	0.000327184	0.0415495	0.134841	chr2	73403631	Island				Promoter_Associated
cg20350981	0.000152373	0.0314271	-0.11292	chr17	27917891	N_Shore	GIT1;GIT1	NM_001085454;NM_014030	TSS1500;TSS1500	Unclassified
cg20359349	1.83e-06	0.00569788	-0.12404	chr17	41994531	OpenSea	C17orf88	NR_026770	TSS200	Unclassified
cg20376277	0.000290896	0.0395954	-0.123832	chr5	16615924	N_Shore	LOC101929524;FAM134B	NR_109946;NM_001034850	TSS200;Body
cg20396393	0.000157731	0.0317501	-0.156628	chr7	23720838	S_Shore	C7orf46;C7orf46;C7orf46	NM_199136;NM_001127364;NM_001127365	Body;Body;Body
cg20401567	0.000179701	0.0330834	-0.140412	chr17	46619555	N_Shore
cg20460227	0.000236073	0.036586	-0.122913	chr2	120452632	OpenSea				Unclassified_Cell_type_specific
cg20515773	0.000401618	0.0445993	0.10561	chr17	46705766	S_Shore
cg20699586	0.000511369	0.0486432	0.338903	chr1	227748719	Island				Unclassified_Cell_type_specific
cg20704560	0.000170342	0.032684	0.160907	chr1	10698313	Island	CASZ1	NM_001079843	3'UTR
cg20710777	9.05e-05	0.0260404	-0.125756	chr5	110411740	S_Shelf	TSLP;TSLP	NM_138551;NM_033035	Body;Body
cg20730694	0.000113912	0.0284233	-0.155569	chr6	151803839	OpenSea				Unclassified
cg20771596	1.86e-08	0.000512902	0.254498	chr1	247681766	Island	GCSAML;GCSAML;GCSAML;GCSAML;GCSAML;GCSAML;GCSAML	NM_001281837;NM_001281853;NM_001281835;NM_001281834;NM_001281838;NM_001281836;NM_001281837	1stExon;5'UTR;5'UTR;5'UTR;5'UTR;5'UTR;5'UTR
cg20797905	0.000340344	0.0423386	-0.141648	chr17	78747227	OpenSea	RPTOR;RPTOR	NM_001163034;NM_020761	Body;Body	Unclassified
cg20800117	7.65e-05	0.0247697	0.165105	chr1	7308366	OpenSea	CAMTA1	NM_015215	Body
cg20974609	2.47e-05	0.0163712	0.121567	chr7	27181671	N_Shore	HOXA5	NM_019102	Body	Unclassified
cg20976673	0.000196276	0.0342239	-0.101619	chr16	57349650	OpenSea
cg21010202	2.27e-05	0.0160892	-0.159037	chr6	1615843	Island
cg21066736	0.000456997	0.0469064	-0.106849	chr1	194435975	OpenSea
cg21090457	2.51e-07	0.00196247	-0.165442	chr3	77573709	OpenSea	ROBO2;ROBO2	NM_001128929;NM_002942	Body;Body
cg21096966	0.000178207	0.0329366	0.102824	chr14	45432458	S_Shore	KLHL28;FAM179B	NM_017658;NM_015091	TSS1500;1stExon	NonGene_Associated
cg21099653	0.00023444	0.0364817	-0.101057	chr16	68816532	OpenSea	CDH1	NM_004360	Body
cg21120249	0.000366046	0.043393	-0.105664	chr9	139921971	N_Shore	C9orf139;C9orf139;ABCA2;ABCA2	NM_207511;NM_207511;NM_001606;NM_212533	5'UTR;1stExon;Body;Body	Promoter_Associated_Cell_type_specific
cg21122199	0.000108702	0.0278722	-0.114304	chr17	58499720	S_Shore	C17orf64	NM_181707	TSS200
cg21123355	8.11e-05	0.0252133	0.236452	chr9	136844644	Island	VAV2;VAV2	NM_001134398;NM_003371	Body;Body
cg21212234	3.14e-05	0.0178367	-0.123887	chr16	65706984	OpenSea
cg21247398	9.25e-06	0.0114691	-0.111659	chr7	151575277	S_Shore	PRKAG2-AS1;PRKAG2	NR_038926;NM_016203	Body;TSS1500
cg21248196	1.16e-05	0.0124273	0.147	chr18	23714084	S_Shore	PSMA8;PSMA8;PSMA8	NM_001025096;NM_001025097;NM_144662	Body;Body;Body	Unclassified_Cell_type_specific
cg21341928	0.000516365	0.048818	0.115962	chr13	25670327	Island	PABPC3;PABPC3	NM_030979;NM_030979	1stExon;5'UTR
cg21386647	9.23e-06	0.0114691	-0.208125	chr3	9289893	OpenSea	SRGAP3;SRGAP3	NM_001033117;NM_014850	Body;Body	Promoter_Associated_Cell_type_specific
cg21399703	1.07e-05	0.0120192	0.152164	chr1	247681439	Island
cg21473142	0.000314504	0.0408646	-0.105027	chr3	27762095	N_Shore	EOMES	NM_005442	Body	Unclassified_Cell_type_specific
cg21481950	3.23e-07	0.00217262	-0.131822	chr6	29601498	S_Shore	GABBR1;GABBR1	NM_001470;NM_021904	TSS1500;TSS1500
cg21510967	5.27e-05	0.0214195	-0.122533	chr2	99388661	OpenSea	LOC101927070	NR_126337	TSS1500	Promoter_Associated_Cell_type_specific
cg21542078	0.000238763	0.0367275	0.147407	chr19	49700006	Island	TRPM4	NM_017636	Body
cg21577836	4.12e-05	0.0196649	0.224578	chr1	175568710	Island	TNR	NM_003285	5'UTR	Unclassified_Cell_type_specific
cg21626848	9.79e-05	0.0268056	-0.113628	chr17	39969267	S_Shore	SC65;FKBP10;FKBP10	NM_006455;NM_021939;NM_021939	TSS1500;5'UTR;1stExon
cg21687740	0.000177977	0.0329366	0.297751	chr1	157164556	Island
cg21699330	0.000149291	0.0312698	-0.119235	chr7	26193032	S_Shore	NFE2L3	NM_004289	Body
cg21793452	4.35e-07	0.00276051	0.101311	chr3	197182658	N_Shore
cg21820656	7.21e-06	0.0101452	0.224781	chr15	59157075	Island
cg21859615	9.92e-07	0.00404297	0.107873	chr10	86708533	OpenSea
cg21885361	2.66e-06	0.00664185	0.23739	chr7	127911034	Island
cg21951391	8.35e-05	0.0253537	-0.111642	chr3	149374689	N_Shore	WWTR1-AS1;WWTR1;WWTR1;WWTR1	NR_040250;NM_001168280;NM_001168278;NM_015472	TSS1500;Body;Body;Body
cg22055479	9.49e-05	0.0265516	-0.118362	chr7	110082468	OpenSea
cg22114489	0.00012549	0.0293866	-0.110508	chr7	101398177	OpenSea
cg22121557	0.000412394	0.0450053	0.177787	chr6	28584138	Island
cg22123784	4.02e-05	0.0195227	-0.147658	chr8	144437507	OpenSea				Unclassified_Cell_type_specific
cg22262738	0.000120253	0.0289509	0.100239	chr20	34802798	OpenSea	EPB41L1;EPB41L1;EPB41L1;EPB41L1;EPB41L1	NM_012156;NM_001258329;NM_177996;NM_001258331;NM_001258330	Body;Body;Body;Body;Body	Unclassified
cg22277154	0.000496579	0.0483287	-0.149353	chr13	31020468	S_Shore				Unclassified_Cell_type_specific
cg22374474	1.5e-05	0.0138726	0.12064	chr1	247681297	N_Shore
cg22375046	0.000375233	0.0436679	-0.117992	chr11	126236634	OpenSea	ST3GAL4;ST3GAL4	NM_001254757;NM_006278	5'UTR;5'UTR	Unclassified_Cell_type_specific
cg22398783	9.42e-10	7.99e-05	0.197291	chr9	93880106	Island
cg22586569	0.000507771	0.0485271	-0.110632	chr7	5524963	N_Shore	FBXL18	NM_024963	Body
cg22588640	7.51e-08	0.00113916	-0.225837	chr2	95963179	OpenSea	KCNIP3;KCNIP3	NM_013434;NM_013434	1stExon;5'UTR
cg22595126	4.79e-05	0.0207731	-0.125537	chr10	49726220	OpenSea	ARHGAP22;ARHGAP22;ARHGAP22;ARHGAP22	NR_045675;NM_001256024;NM_021226;NM_001256025	Body;Body;Body;Body
cg22650569	0.000132127	0.0300336	-0.104117	chr18	26121656	OpenSea
cg22809407	2.7e-07	0.00204829	-0.135711	chr2	223185665	S_Shore
cg22828581	0.000118958	0.0287809	0.152185	chr9	93880502	Island
cg22902089	8.65e-07	0.00386926	0.149085	chr11	46318223	S_Shore	CREB3L1	NM_052854	Body	Unclassified_Cell_type_specific
cg22956060	2.45e-05	0.0163684	-0.161492	chr3	9289747	OpenSea	SRGAP3;SRGAP3	NM_001033117;NM_014850	Body;Body
cg22974467	5.09e-05	0.0211143	0.12925	chr11	77168514	OpenSea	PAK1;PAK1	NM_002576;NM_001128620	5'UTR;5'UTR
cg22979368	5.72e-05	0.0220412	0.134561	chr2	217501581	S_Shelf	IGFBP2	NM_000597	Body
cg22987448	7.18e-07	0.00356015	0.140363	chr19	8591364	Island	MYO1F	NM_012335	Body
cg23002247	2.04e-05	0.0154431	-0.103861	chr17	79894684	Island	PYCR1;PYCR1;PYCR1;PYCR1;PYCR1	NM_001282280;NM_001282279;NM_001282281;NM_006907;NM_153824	Body;Body;Body;1stExon;1stExon
cg23009419	8.67e-05	0.0256262	0.158792	chr3	46618597	Island	LRRC2;TDGF1	NM_024750;NM_003212	5'UTR;TSS1500
cg23026595	0.000212889	0.0352056	0.202962	chr19	41743989	OpenSea	AXL;AXL;AXL	NM_021913;NM_001699;NM_001278599	Body;Body;Body
cg23059946	4.81e-07	0.00288442	0.112139	chr2	217500594	S_Shore	IGFBP2	NM_000597	Body
cg23082877	0.000137828	0.0304889	0.120752	chr19	49243427	S_Shore	RASIP1	NM_017805	Body
cg23111488	2.38e-06	0.00646545	-0.120366	chr5	144538350	OpenSea
cg23123017	2.86e-05	0.0172579	0.169889	chr8	1765679	S_Shore				Unclassified_Cell_type_specific
cg23173402	1.23e-07	0.00133728	0.112275	chr1	227635558	OpenSea				Unclassified_Cell_type_specific
cg23203969	0.000179973	0.0330961	0.102254	chr20	3726328	N_Shelf	HSPA12B	NM_052970	Body
cg23204757	0.000273842	0.0387419	0.178655	chr21	18376383	OpenSea
cg23217153	0.000119216	0.0288	0.171379	chr2	242808611	Island				Promoter_Associated_Cell_type_specific
cg23239545	0.000271055	0.038623	0.130174	chr18	29304253	Island
cg23255283	0.000239945	0.0367704	0.16409	chr18	74240582	OpenSea	LOC284276	NR_015417	TSS200
cg23270113	8.64e-06	0.011091	0.243232	chr19	45417587	OpenSea	APOC1	NM_001645	TSS1500
cg23390118	4.26e-06	0.00811536	0.206978	chr12	2339513	Island	CACNA1C;CACNA1C;CACNA1C;CACNA1C;CACNA1C;CACNA1C;CACNA1C;CACNA1C;CACNA1C;CACNA1C;CACNA1C;CACNA1C;CACNA1C;CACNA1C;CACNA1C;CACNA1C;CACNA1C;CACNA1C;CACNA1C;CACNA1C;CACNA1C;CACNA1C;CACNA1C	NM_001129844;NM_001129827;NM_001129839;NM_001129834;NM_001129841;NM_000719;NM_001129830;NM_001167625;NM_001129843;NM_001167624;NM_001129835;NM_001129837;NM_001167623;NM_001129840;NM_199460;NM_001129833;NM_001129832;NM_001129829;NM_001129846;NM_001129836;NM_001129838;NM_001129831;NM_001129842	Body;Body;Body;Body;Body;Body;Body;Body;Body;Body;Body;Body;Body;Body;Body;Body;Body;Body;Body;Body;Body;Body;Body
cg23450038	8.45e-05	0.0254334	0.147762	chr19	2462961	S_Shore
cg23451221	8e-05	0.025086	-0.108758	chr10	135160726	OpenSea	PRAP1;PRAP1	NM_145202;NM_001145201	TSS200;TSS200
cg23476401	9.79e-05	0.0268056	0.147678	chr11	2020296	S_Shore	H19	NR_002196	TSS1500
cg23484899	3.74e-05	0.0189366	0.125462	chr1	244894365	Island
cg23517013	0.000520361	0.0488675	-0.108635	chr3	42544618	S_Shore	VIPR1	NM_004624	Body
cg23559228	1.25e-08	0.000403413	-0.112238	chr7	27227205	S_Shore	HOXA11-AS	NR_002795	Body
cg23578243	0.000143765	0.0308911	0.104174	chr17	46652864	N_Shore	HOXB3	NM_002146	TSS1500
cg23651356	6.08e-07	0.00328981	-0.11728	chr6	153452954	S_Shore	RGS17	NM_012419	TSS1500
cg23836814	0.000235269	0.0365371	-0.108638	chr11	47681300	OpenSea	AGBL2	NM_024783	3'UTR
cg23918296	0.00030544	0.0403155	0.22134	chr14	103397019	Island	AMN	NM_030943	3'UTR
cg23936031	0.000121423	0.0291012	0.197168	chr7	27183133	Island	HOXA5	NM_019102	1stExon	Unclassified
cg23958524	5.07e-05	0.0210632	-0.189788	chr3	9289787	OpenSea	SRGAP3;SRGAP3	NM_001033117;NM_014850	Body;Body
cg23989336	4.65e-06	0.00847611	0.109375	chr17	79283915	Island	C17orf55	NM_178519	TSS1500
cg23992051	1.08e-05	0.0120639	0.137863	chr3	65425637	OpenSea	MAGI1;MAGI1;MAGI1	NM_001033057;NM_015520;NM_004742	Body;Body;Body	Unclassified_Cell_type_specific
cg23995914	6.77e-05	0.0234971	0.130231	chr4	10459228	Island	ZNF518B	NM_053042	TSS200
cg24060890	7.25e-08	0.00112157	-0.153198	chr4	93229269	S_Shelf	GRID2	NM_001510	Body
cg24084693	6.85e-06	0.00981223	-0.100338	chr3	28013305	OpenSea
cg24102279	1.86e-05	0.0150346	0.111973	chr10	22615392	S_Shore	BMI1;COMMD3-BMI1	NM_005180;NM_001204062	Body;Body
cg24129222	1.66e-05	0.0143947	0.158348	chr2	74643251	Island	C2orf81	NM_001145054	Body
cg24146100	8.98e-05	0.0259978	-0.179554	chr13	99737448	N_Shore	DOCK9;DOCK9	NM_015296;NM_001130049	Body;Body
cg24163734	0.000237604	0.0366728	0.11971	chr18	62903771	OpenSea
cg24173629	0.00036531	0.0433696	0.108594	chr22	25575559	S_Shore	KIAA1671	NM_001145206	Body
cg24298311	4.83e-05	0.0207879	0.12372	chr1	158119610	Island				Promoter_Associated_Cell_type_specific
cg24332389	8.56e-05	0.0255386	-0.103111	chr1	6558085	S_Shore	PLEKHG5;PLEKHG5	NM_198681;NM_001042663	Body;TSS1500	Unclassified
cg24361265	7.52e-06	0.0103591	-0.288613	chr15	44068668	Island	ELL3	NM_025165	Body	Promoter_Associated
cg24373369	9.65e-05	0.0267	-0.126407	chr15	65320737	N_Shore	MTFMT	NM_139242	Body	Unclassified_Cell_type_specific
cg24397470	2.99e-07	0.00216241	0.142645	chr10	13876803	OpenSea	FRMD4A	NM_018027	Body
cg24403549	0.000152083	0.0314072	0.117352	chr5	54281572	OpenSea	ESM1;ESM1	NM_001135604;NM_007036	TSS200;TSS200
cg24435348	0.000122032	0.0291365	-0.117387	chr4	1865267	S_Shore				Unclassified_Cell_type_specific
cg24437408	2.21e-05	0.0159514	-0.111512	chr10	134661502	OpenSea
cg24504361	1.05e-06	0.00415961	-0.142802	chr12	53297987	S_Shore	KRT8	NM_002273	Body
cg24574963	4.86e-05	0.0208309	0.285204	chr7	149120622	S_Shore				Promoter_Associated
cg24595678	4.3e-06	0.00815268	0.20574	chr8	18712024	OpenSea	PSD3	NM_015310	Body
cg24597353	5.75e-08	0.00101092	-0.190771	chr4	177714618	S_Shore	VEGFC	NM_005429	TSS1500	Unclassified_Cell_type_specific
cg24601559	9.8e-05	0.0268056	0.149498	chr2	43328536	S_Shore				Unclassified_Cell_type_specific
cg24613050	9.3e-05	0.0263297	0.157123	chr10	81743128	Island
cg24753998	3.77e-05	0.0190456	0.114152	chr21	30452964	OpenSea	C21orf7;C21orf7	NM_020152;NM_020152	1stExon;5'UTR
cg24856064	0.000251027	0.0374448	0.165689	chr13	31506963	OpenSea	C13orf26	NM_152325	Body
cg24931191	2.4e-05	0.016276	-0.105634	chr3	36248859	OpenSea
cg24932457	3.68e-05	0.0188341	0.232751	chr1	175568559	Island	TNR	NM_003285	5'UTR	Unclassified_Cell_type_specific
cg24932585	0.000207963	0.034988	0.119871	chr19	12666317	Island
cg25060738	6.78e-05	0.0235117	-0.105434	chr6	108108559	OpenSea	SCML4;SCML4	NM_001286408;NM_198081	5'UTR;5'UTR	Promoter_Associated_Cell_type_specific
cg25073708	1.53e-10	3.96e-05	-0.207416	chr9	132083538	Island	C9orf106	NM_001012715	5'UTR	Unclassified
cg25103417	8.08e-07	0.00375375	-0.104387	chr3	157812018	N_Shore
cg25178991	1.99e-05	0.0153348	-0.100766	chr12	53004152	OpenSea	KRT73-AS1;KRT73	NR_126005;NM_175068	Body;Body	Unclassified_Cell_type_specific
cg25217269	0.000407116	0.0447641	-0.14825	chr6	46619688	N_Shore	SLC25A27;SLC25A27;SLC25A27;CYP39A1;CYP39A1;CYP39A1	NM_001204052;NM_001204051;NM_004277;NM_001278739;NM_001278738;NM_016593	TSS1500;TSS1500;TSS1500;5'UTR;Body;Body
cg25225763	1.81e-08	0.000512902	-0.142877	chr2	190075588	OpenSea
cg25303955	6.04e-05	0.0225432	0.145217	chr15	80883267	OpenSea	ARNT2	NM_014862	Body
cg25307665	7.49e-05	0.0246359	0.237329	chr7	27183694	Island	HOXA5	NM_019102	TSS1500	Unclassified
cg25331593	5.5e-06	0.00888886	-0.104001	chr9	140197800	S_Shore	NRARP	NM_001004354	TSS1500	Promoter_Associated
cg25396728	0.000388625	0.0442177	0.127983	chr12	248500	Island	IQSEC3;IQSEC3	NM_001170738;NM_015232	Body;Body
cg25406206	0.000483781	0.0478289	0.25567	chr19	13135352	Island	NFIX;NFIX;NFIX	NM_001271043;NM_001271044;NM_002501	TSS200;Body;Body
cg25414605	0.000141819	0.0307093	-0.113595	chr11	67182672	N_Shore	ATPGD1;ATPGD1	NM_001166222;NM_020811	TSS1500;TSS1500	Unclassified_Cell_type_specific
cg25506432	0.000350616	0.0427221	0.102486	chr7	27184065	Island	HOXA5	NM_019102	TSS1500	Unclassified
cg25620760	0.000173634	0.0327596	-0.107495	chr3	170202937	OpenSea	SLC7A14	NM_020949	Body
cg25660691	2.28e-07	0.00185142	0.145287	chr10	81967281	Island	LINC00857	NR_038464	TSS200
cg25661792	0.000278352	0.0389307	0.127425	chr3	194014530	Island
cg25673948	3.49e-05	0.0185992	0.176297	chr8	1765296	S_Shore	MIR596	NR_030326	TSS200	Unclassified_Cell_type_specific
cg25676030	0.000155335	0.0315817	-0.114206	chr3	4946693	OpenSea	BHLHE40-AS1;BHLHE40-AS1;BHLHE40-AS1;BHLHE40-AS1	NR_125914;NR_125916;NR_125915;NR_037903	Body;Body;Body;Body
cg25766424	1.77e-06	0.00565534	0.175938	chr2	162357826	OpenSea	AHCTF1P1	NR_077058	Body
cg25940746	0.000113485	0.0283626	-0.108912	chr2	174856441	OpenSea
cg25970491	8.1e-07	0.00375375	-0.147313	chr22	19279922	S_Shore	CLTCL1;CLTCL1	NM_007098;NM_001835	TSS1500;TSS1500	Promoter_Associated
cg26023912	0.000394732	0.044451	0.121421	chr7	27184369	Island	HOXA5	NM_019102	TSS1500	Unclassified
cg26060667	7.7e-07	0.00370127	0.190099	chr1	247681242	N_Shore
cg26072749	6.07e-05	0.022578	0.174008	chr17	46657274	N_Shore	MIR10A	NR_029608	Body
cg26169081	7.26e-06	0.0101759	-0.132532	chr10	12648338	OpenSea	CAMK1D;CAMK1D	NM_020397;NM_153498	Body;Body	Promoter_Associated
cg26170416	6.1e-06	0.0092043	-0.160913	chr16	86926250	OpenSea
cg26225417	1.84e-07	0.00171946	-0.109929	chr3	103537959	OpenSea
cg26264232	1.6e-05	0.014245	-0.104787	chr7	27138751	S_Shelf
cg26289142	0.000308276	0.0405059	0.10762	chr2	74875794	S_Shore	M1AP;M1AP;M1AP	NM_138804;NM_001281296;NM_001281295	TSS1500;TSS1500;TSS1500
cg26470868	1.86e-05	0.015049	0.103925	chr1	120439048	Island	ADAM30;ADAM30	NM_021794;NM_021794	5'UTR;1stExon
cg26491604	0.000102319	0.0272796	0.104943	chr17	46656864	S_Shore	HOXB4	NM_024015	TSS1500
cg26524748	2.37e-05	0.0162737	0.34085	chr2	157621435	OpenSea
cg26629969	1.09e-05	0.0121265	0.206552	chr19	51069496	Island	LRRC4B	NM_001080457	5'UTR
cg26655345	7.51e-06	0.0103591	0.116298	chr9	14209709	OpenSea	NFIB;NFIB;NFIB	NM_001190737;NM_005596;NM_001190738	Body;Body;Body
cg26681628	0.000259594	0.0379703	0.115694	chr16	54210550	OpenSea
cg26682566	9.14e-05	0.026124	0.141099	chr4	58721251	OpenSea
cg26704915	5.31e-06	0.00871393	0.110834	chr1	117665293	S_Shore	TRIM45;TRIM45	NM_001145635;NM_025188	TSS1500;TSS1500	Promoter_Associated
cg26842454	3.21e-06	0.0072368	0.106358	chr1	120439125	Island	ADAM30;ADAM30	NM_021794;NM_021794	5'UTR;1stExon
cg26859261	2.03e-05	0.0154214	-0.11092	chr2	17211580	OpenSea
cg26922780	0.000440132	0.0462349	-0.102513	chr16	88769443	N_Shelf	RNF166	NM_178841	Body
cg27021634	3.94e-05	0.0194111	-0.162716	chr6	133761614	OpenSea	EYA4;EYA4;EYA4;EYA4;EYA4	NM_004100;NM_172103;NM_001301012;NM_001301013;NM_172105	Body;Body;Body;Body;Body
cg27037013	5.26e-06	0.0087042	-0.191281	chr21	35320667	OpenSea				Promoter_Associated
cg27057022	0.000350343	0.0427221	0.109176	chr16	54227790	N_Shore				Unclassified
cg27105183	2.56e-05	0.0165411	0.141515	chr17	71898861	S_Shore
cg27192248	1.99e-05	0.0153348	0.225232	chr15	65285669	S_Shelf
cg27237814	7.57e-05	0.0246888	0.112484	chr6	30860014	OpenSea	DDR1;DDR1;DDR1	NM_013993;NM_001954;NM_013994	Body;Body;Body
cg27252970	6.66e-05	0.0233621	0.105943	chr2	220348312	N_Shore	SPEG	NM_005876	Body
cg27267310	8.39e-06	0.0109483	0.141632	chr11	16946393	Island	PLEKHA7	NM_175058	Body	Unclassified_Cell_type_specific
cg27283514	0.000354324	0.042892	0.122333	chr16	86768117	OpenSea
cg27296119	6.74e-06	0.00973657	0.252601	chr16	86766828	OpenSea
cg27344791	2.32e-05	0.0161181	-0.119117	chr19	12145947	N_Shore	ZNF433	NM_001080411	Body	Unclassified
cg27436261	7.02e-06	0.00997591	-0.200331	chr16	4587672	N_Shore	CDIP1;CDIP1;CDIP1;CDIP1	NM_001199054;NM_013399;NM_001199056;NM_001199055	5'UTR;5'UTR;5'UTR;5'UTR
cg27545338	1.56e-06	0.00526236	-0.113961	chr20	19256054	OpenSea	LOC100130264;SLC24A3	NR_024564;NM_020689	Body;Body
cg27602386	0.000547342	0.0497408	-0.115179	chr10	112252566	OpenSea

## Sheet: Table S4 BP
Tables S4. Gene ontology results from GREAT for 763 CpG sites in BOS DNAm signature generated using GREAT. Biological Processes.
ID	Desc	HyperFdrQ	RegionFoldEnrich	FgRegionsHit	NumFgGenesHit	FgRegionNames	FgGeneNames
GO:0009790	embryo development	1.976559e-8	2.499400e+0	62	26	cg00705992,cg01572694,cg02850715,cg02916332,cg03368099,cg03395461,cg03520644,cg03906434,cg04014328,cg04550543,cg04863892,cg05418719,cg05822888,cg06218338,cg07069368,cg07187827,cg07525299,cg07623518,cg08331374,cg08498747,cg08950537,cg09207400,cg09236382,cg09283043,cg09549073,cg10365562,cg10792302,cg11286463,cg11582403,cg11630152,cg12451425,cg12499235,cg12638737,cg14014955,cg15649236,cg16038003,cg1…	ASCL2,CACNA1C,CAMSAP3,COL11A1,DCHS1,DUSP5,EOMES,EPAS1,ETNK2,FOXC1,HOXA1,HOXA11,HOXA5,HOXB2,HOXB4,HOXB9,HOXC10,MEOX1,NOG,NRARP,RBP4,RUNX2,ST14,TDGF1,TWIST1,VEGFC
GO:0009792	embryo development ending in birth or egg hatching	2.956484e-13	3.597055e+0	56	21	cg00705992,cg01572694,cg02850715,cg02916332,cg03368099,cg03395461,cg03520644,cg03906434,cg04014328,cg04863892,cg05418719,cg05822888,cg06218338,cg07069368,cg07187827,cg07525299,cg07623518,cg08331374,cg08498747,cg08950537,cg09207400,cg09236382,cg09283043,cg09549073,cg11286463,cg11582403,cg11630152,cg12451425,cg12499235,cg12638737,cg14014955,cg15649236,cg16038003,cg17144149,cg17569124,cg17881200,cg1…	ASCL2,CAMSAP3,COL11A1,DCHS1,EOMES,EPAS1,ETNK2,FOXC1,HOXA1,HOXA11,HOXA5,HOXB2,HOXB4,HOXB9,MEOX1,NOG,NRARP,RBP4,RUNX2,ST14,TWIST1
GO:0001501	skeletal system development	2.139810e-13	3.928331e+0	51	20	cg00705992,cg01290904,cg01572694,cg02916332,cg03368099,cg03395461,cg03520644,cg03906434,cg04014328,cg04863892,cg05177637,cg05418719,cg05822888,cg06218338,cg07069368,cg08331374,cg08950537,cg09207400,cg09236382,cg09283043,cg09549073,cg10792302,cg10865498,cg11582403,cg11630152,cg12451425,cg14014955,cg14519997,cg15649236,cg16038003,cg17144149,cg17569124,cg17881200,cg18751141,cg19109335,cg19164246,cg1…	COL11A1,DCHS1,EVC,FOXC1,HOXA1,HOXA11,HOXA13,HOXA5,HOXB2,HOXB4,HOXB9,HOXC10,MATN3,NFIB,NOG,RBP4,RUNX2,SRC,TRIM45,TWIST1
GO:0043009	chordate embryonic development	2.725219e-12	3.498494e+0	54	20	cg00705992,cg01572694,cg02850715,cg02916332,cg03368099,cg03395461,cg03520644,cg03906434,cg04014328,cg04863892,cg05418719,cg05822888,cg06218338,cg07069368,cg07187827,cg07525299,cg07623518,cg08331374,cg08498747,cg08950537,cg09207400,cg09236382,cg09283043,cg09549073,cg11582403,cg11630152,cg12451425,cg12499235,cg12638737,cg14014955,cg15649236,cg16038003,cg17144149,cg17569124,cg17881200,cg18751141,cg1…	ASCL2,COL11A1,DCHS1,EOMES,EPAS1,ETNK2,FOXC1,HOXA1,HOXA11,HOXA5,HOXB2,HOXB4,HOXB9,MEOX1,NOG,NRARP,RBP4,RUNX2,ST14,TWIST1
GO:0048729	tissue morphogenesis	8.272749e-16	4.064743e+0	58	19	cg00705992,cg01323542,cg01572694,cg02850715,cg02916332,cg03368099,cg03520644,cg03906434,cg04014328,cg04506190,cg04863892,cg05418719,cg05822888,cg06218338,cg07187827,cg08089567,cg08331374,cg09207400,cg09236382,cg09283043,cg09549073,cg09810593,cg10347828,cg10865498,cg11286463,cg11582403,cg11630152,cg12451425,cg12843033,cg14014955,cg15649236,cg16038003,cg16501323,cg16717549,cg17144149,cg17356252,cg1…	AIRE,CAMSAP3,COL11A1,DCHS1,DDR1,EOMES,FOXC1,HOXA11,HOXA5,HOXB2,HOXB4,NOG,NRARP,PLXND1,RASIP1,SRC,ST14,TWIST1,VEGFC
GO:0009887	animal organ morphogenesis	1.957859e-6	2.326586e+0	55	19	cg00705992,cg01572694,cg02916332,cg03368099,cg03395461,cg03520644,cg03906434,cg04014328,cg04506190,cg04863892,cg05418719,cg05822888,cg06218338,cg07044859,cg07069368,cg08331374,cg08350509,cg08950537,cg09207400,cg09236382,cg09283043,cg09549073,cg10865498,cg11582403,cg11630152,cg12451425,cg14014955,cg14519997,cg15649236,cg16038003,cg17144149,cg17175421,cg17309880,cg17569124,cg17879299,cg17881200,cg1…	COL11A1,DCHS1,DDR1,FOXC1,HOXA1,HOXA11,HOXA5,HOXB2,HOXB4,NFIB,NKX2-3,NOG,PLXND1,RBP4,RUNX2,SRC,TLE2,TWIST1,VEGFC
GO:0048598	embryonic morphogenesis	1.077038e-8	2.939692e+0	49	17	cg00705992,cg01572694,cg02850715,cg02916332,cg03368099,cg03395461,cg03520644,cg03906434,cg04014328,cg04550543,cg04863892,cg05418719,cg05822888,cg06218338,cg07069368,cg08331374,cg08950537,cg09207400,cg09283043,cg09549073,cg10792302,cg11582403,cg11630152,cg12451425,cg14014955,cg15649236,cg16038003,cg17144149,cg17569124,cg17881200,cg18751141,cg19109335,cg19164246,cg19759481,cg20401567,cg20974609,cg2…	CACNA1C,COL11A1,DUSP5,EOMES,FOXC1,HOXA1,HOXA11,HOXA5,HOXB2,HOXB4,HOXC10,NOG,RBP4,RUNX2,ST14,TWIST1,VEGFC
GO:0035295	tube development	8.568771e-8	2.902067e+0	45	17	cg00705992,cg02850715,cg02916332,cg03368099,cg03395461,cg03906434,cg04506190,cg04863892,cg05418719,cg06218338,cg07044859,cg07187827,cg07623518,cg08331374,cg08950537,cg09207400,cg09236382,cg09283043,cg09549073,cg09810593,cg10347828,cg10865498,cg11582403,cg11630152,cg14014955,cg14519997,cg16038003,cg17569124,cg17773655,cg17879299,cg17881200,cg17888390,cg18751141,cg19759481,cg20974609,cg21010202,cg2…	DCHS1,DDR1,EPAS1,FOXC1,HOXA1,HOXA11,HOXA5,NFIB,NKX2-3,NOG,NRARP,PLXND1,RASIP1,RBP4,SRC,ST14,TWIST1
GO:0002009	morphogenesis of an epithelium	7.909661e-18	4.786297e+0	55	16	cg00705992,cg01323542,cg01572694,cg02850715,cg02916332,cg03368099,cg03906434,cg04014328,cg04506190,cg04863892,cg05418719,cg05822888,cg06218338,cg07187827,cg08089567,cg08331374,cg09207400,cg09236382,cg09283043,cg09549073,cg09810593,cg10347828,cg10865498,cg11286463,cg11582403,cg11630152,cg12451425,cg12843033,cg14014955,cg15649236,cg16038003,cg16501323,cg16717549,cg17144149,cg17356252,cg17569124,cg1…	AIRE,CAMSAP3,DCHS1,DDR1,HOXA11,HOXA5,HOXB2,HOXB4,NOG,NRARP,PLXND1,RASIP1,SRC,ST14,TWIST1,VEGFC
GO:0048568	embryonic organ development	1.773603e-11	3.625946e+0	48	15	cg00705992,cg01572694,cg02850715,cg02916332,cg03368099,cg03395461,cg03520644,cg03906434,cg04014328,cg04863892,cg05418719,cg05822888,cg06218338,cg07069368,cg07525299,cg07623518,cg08331374,cg08950537,cg09207400,cg09283043,cg09549073,cg11582403,cg11630152,cg12451425,cg12499235,cg14014955,cg15649236,cg16038003,cg17144149,cg17569124,cg17881200,cg18751141,cg19109335,cg19164246,cg19759481,cg20401567,cg2…	ASCL2,COL11A1,EOMES,EPAS1,FOXC1,HOXA1,HOXA11,HOXA5,HOXB2,HOXB4,NOG,RBP4,RUNX2,ST14,TWIST1
GO:0045597	positive regulation of cell differentiation	2.804604e-4	2.134951e+0	45	15	cg00705992,cg01572694,cg02626129,cg02916332,cg03368099,cg03906434,cg04014328,cg04506190,cg04863892,cg05822888,cg06218338,cg07069368,cg07946633,cg08331374,cg09207400,cg09283043,cg09549073,cg11126134,cg11582403,cg11630152,cg11830800,cg12524640,cg13275603,cg14014955,cg15649236,cg16038003,cg17144149,cg17569124,cg19037539,cg19109335,cg19164246,cg19759481,cg20974609,cg21010202,cg21473142,cg23559228,cg2…	CNTN1,EFNA5,ELL3,ENC1,EOMES,FOXC1,HOXA11,HOXA5,HOXB4,MEDAG,PLXND1,PRDM16,RUNX2,TWIST1,VEGFC
GO:0035239	tube morphogenesis	1.489955e-11	4.190186e+0	41	14	cg00705992,cg02850715,cg02916332,cg03368099,cg03906434,cg04506190,cg04863892,cg05418719,cg06218338,cg07044859,cg07187827,cg08331374,cg09207400,cg09236382,cg09283043,cg09549073,cg09810593,cg10347828,cg10865498,cg11582403,cg11630152,cg14014955,cg14519997,cg16038003,cg17569124,cg17773655,cg17879299,cg17881200,cg17888390,cg18751141,cg19759481,cg20974609,cg23082877,cg23559228,cg23936031,cg25307665,cg2…	DCHS1,DDR1,HOXA1,HOXA11,HOXA5,NFIB,NKX2-3,NOG,NRARP,PLXND1,RASIP1,SRC,ST14,TWIST1
GO:0007389	pattern specification process	5.411219e-9	3.300594e+0	43	14	cg00705992,cg01572694,cg02916332,cg03368099,cg03906434,cg04014328,cg04863892,cg05418719,cg05822888,cg06218338,cg07187827,cg08331374,cg08498747,cg09207400,cg09236382,cg09283043,cg09549073,cg10365562,cg10792302,cg11582403,cg12451425,cg14014955,cg15649236,cg16038003,cg17144149,cg17569124,cg19759481,cg20401567,cg20515773,cg20974609,cg21010202,cg21473142,cg23009419,cg23559228,cg23578243,cg23936031,cg2…	BMI1,DCHS1,EOMES,FOXC1,HOXA11,HOXA5,HOXB2,HOXB4,HOXB9,HOXC10,MEOX1,NOG,NRARP,TDGF1
GO:0003002	regionalization	3.917483e-11	3.961158e+0	42	13	cg00705992,cg01572694,cg02916332,cg03368099,cg03906434,cg04014328,cg04863892,cg05418719,cg05822888,cg06218338,cg07187827,cg08331374,cg08498747,cg09207400,cg09283043,cg09549073,cg10365562,cg10792302,cg11582403,cg12451425,cg14014955,cg15649236,cg16038003,cg17144149,cg17569124,cg19759481,cg20401567,cg20515773,cg20974609,cg21010202,cg21473142,cg23009419,cg23559228,cg23578243,cg23936031,cg24102279,cg2…	BMI1,EOMES,FOXC1,HOXA11,HOXA5,HOXB2,HOXB4,HOXB9,HOXC10,MEOX1,NOG,NRARP,TDGF1
GO:0048706	embryonic skeletal system development	7.165139e-23	8.933167e+0	43	11	cg00705992,cg01572694,cg02916332,cg03368099,cg03395461,cg03520644,cg03906434,cg04014328,cg04863892,cg05418719,cg05822888,cg06218338,cg07069368,cg08331374,cg08950537,cg09207400,cg09283043,cg09549073,cg11582403,cg11630152,cg12451425,cg14014955,cg15649236,cg16038003,cg17144149,cg17569124,cg17881200,cg18751141,cg19109335,cg19164246,cg19759481,cg20401567,cg20515773,cg20974609,cg23559228,cg23578243,cg2…	COL11A1,HOXA1,HOXA11,HOXA5,HOXB2,HOXB4,HOXB9,NOG,RBP4,RUNX2,TWIST1
GO:0001763	morphogenesis of a branching structure	2.334816e-15	6.547081e+0	36	11	cg00705992,cg02850715,cg02916332,cg03368099,cg03906434,cg04506190,cg04863892,cg05418719,cg06218338,cg07187827,cg08331374,cg09207400,cg09236382,cg09283043,cg09549073,cg09810593,cg10347828,cg10365562,cg10865498,cg11582403,cg14014955,cg16038003,cg17569124,cg17773655,cg17879299,cg19759481,cg20974609,cg23009419,cg23082877,cg23559228,cg23936031,cg25307665,cg25331593,cg25506432,cg26023912,cg27237814	DCHS1,DDR1,HOXA11,HOXA5,NOG,NRARP,PLXND1,RASIP1,SRC,ST14,TDGF1
GO:0009952	anterior/posterior pattern specification	2.433311e-15	5.747500e+0	40	11	cg00705992,cg01572694,cg02916332,cg03368099,cg03906434,cg04014328,cg04863892,cg05418719,cg05822888,cg06218338,cg07187827,cg08331374,cg08498747,cg09207400,cg09283043,cg09549073,cg10365562,cg10792302,cg11582403,cg12451425,cg14014955,cg15649236,cg16038003,cg17144149,cg17569124,cg19759481,cg20401567,cg20515773,cg20974609,cg21010202,cg23009419,cg23559228,cg23578243,cg23936031,cg25307665,cg25331593,cg2…	FOXC1,HOXA11,HOXA5,HOXB2,HOXB4,HOXB9,HOXC10,MEOX1,NOG,NRARP,TDGF1
GO:0060562	epithelial tube morphogenesis	2.756767e-9	4.000584e+0	35	11	cg00705992,cg02850715,cg02916332,cg03368099,cg03906434,cg04506190,cg04863892,cg05418719,cg06218338,cg07187827,cg08331374,cg09207400,cg09236382,cg09283043,cg09549073,cg09810593,cg10347828,cg10865498,cg11582403,cg11630152,cg14014955,cg16038003,cg17569124,cg17773655,cg17879299,cg19759481,cg20974609,cg23082877,cg23559228,cg23936031,cg25307665,cg25331593,cg25506432,cg26023912,cg27237814	DCHS1,DDR1,HOXA11,HOXA5,NOG,NRARP,PLXND1,RASIP1,SRC,ST14,TWIST1
GO:0048732	gland development	2.442117e-5	2.875277e+0	32	11	cg01323542,cg02916332,cg03368099,cg04506190,cg04863892,cg05418719,cg07044859,cg08089567,cg09207400,cg09549073,cg10365562,cg10865498,cg12843033,cg14014955,cg14519997,cg16501323,cg16717549,cg17356252,cg17569124,cg17879299,cg17888390,cg18689454,cg19759481,cg20515773,cg20974609,cg21010202,cg23009419,cg23936031,cg25307665,cg25506432,cg26023912,cg27237814	AIRE,DDR1,FOXC1,HOXA5,HOXB9,NFIB,NKX2-3,NOG,PLXND1,SRC,TDGF1
GO:0048705	skeletal system morphogenesis	2.962237e-17	6.422450e+0	41	10	cg00705992,cg01572694,cg02916332,cg03368099,cg03520644,cg03906434,cg04014328,cg04863892,cg05418719,cg05822888,cg06218338,cg07069368,cg08331374,cg09207400,cg09283043,cg09549073,cg11582403,cg11630152,cg12451425,cg14014955,cg15649236,cg16038003,cg17144149,cg17569124,cg17881200,cg18751141,cg19109335,cg19164246,cg19759481,cg20401567,cg20974609,cg21010202,cg23559228,cg23578243,cg23936031,cg25307665,cg2…	COL11A1,FOXC1,HOXA1,HOXA11,HOXA5,HOXB2,HOXB4,NOG,RUNX2,TWIST1
GO:0061138	morphogenesis of a branching epithelium	2.355249e-14	6.433641e+0	34	10	cg00705992,cg02850715,cg02916332,cg03368099,cg03906434,cg04506190,cg04863892,cg05418719,cg06218338,cg07187827,cg08331374,cg09207400,cg09236382,cg09283043,cg09549073,cg09810593,cg10347828,cg10865498,cg11582403,cg14014955,cg16038003,cg17569124,cg17773655,cg17879299,cg19759481,cg20974609,cg23082877,cg23559228,cg23936031,cg25307665,cg25331593,cg25506432,cg26023912,cg27237814	DCHS1,DDR1,HOXA11,HOXA5,NOG,NRARP,PLXND1,RASIP1,SRC,ST14
GO:0048562	embryonic organ morphogenesis	3.350519e-12	4.311934e+0	42	10	cg00705992,cg01572694,cg02916332,cg03368099,cg03395461,cg03520644,cg03906434,cg04014328,cg04863892,cg05418719,cg05822888,cg06218338,cg07069368,cg08331374,cg08950537,cg09207400,cg09283043,cg09549073,cg11582403,cg11630152,cg12451425,cg14014955,cg15649236,cg16038003,cg17144149,cg17569124,cg17881200,cg18751141,cg19109335,cg19164246,cg19759481,cg20401567,cg20974609,cg23559228,cg23578243,cg23936031,cg2…	COL11A1,HOXA1,HOXA11,HOXA5,HOXB2,HOXB4,NOG,RBP4,RUNX2,TWIST1
GO:0048704	embryonic skeletal system morphogenesis	6.008416e-25	1.160348e+1	40	9	cg00705992,cg01572694,cg02916332,cg03368099,cg03520644,cg03906434,cg04014328,cg04863892,cg05418719,cg05822888,cg06218338,cg07069368,cg08331374,cg09207400,cg09283043,cg09549073,cg11582403,cg11630152,cg12451425,cg14014955,cg15649236,cg16038003,cg17144149,cg17569124,cg17881200,cg18751141,cg19109335,cg19164246,cg19759481,cg20401567,cg20974609,cg23559228,cg23578243,cg23936031,cg25307665,cg25506432,cg2…	COL11A1,HOXA1,HOXA11,HOXA5,HOXB2,HOXB4,NOG,RUNX2,TWIST1
GO:0040007	growth	2.993763e-5	3.035347e+0	29	9	cg00705992,cg01290904,cg02916332,cg03368099,cg03906434,cg04863892,cg06218338,cg08331374,cg09207400,cg09283043,cg09549073,cg10865498,cg11582403,cg12638737,cg14014955,cg16038003,cg17566608,cg17569124,cg17879299,cg19037539,cg19759481,cg20974609,cg21010202,cg23559228,cg23936031,cg25307665,cg25506432,cg26023912,cg27237814	DDR1,EFNA5,ETNK2,EVC,FOXC1,HOXA11,HOXA5,SRC,TMEM108
GO:0048754	branching morphogenesis of an epithelial tube	2.399096e-14	6.955621e+0	32	8	cg00705992,cg02916332,cg03368099,cg03906434,cg04506190,cg04863892,cg06218338,cg07187827,cg08331374,cg09207400,cg09236382,cg09283043,cg09549073,cg09810593,cg10347828,cg10865498,cg11582403,cg14014955,cg16038003,cg17569124,cg17773655,cg17879299,cg19759481,cg20974609,cg23082877,cg23559228,cg23936031,cg25307665,cg25331593,cg25506432,cg26023912,cg27237814	DCHS1,DDR1,HOXA11,HOXA5,NRARP,PLXND1,RASIP1,SRC
GO:0060348	bone development	6.545314e-9	5.595590e+0	24	8	cg00705992,cg01572694,cg03906434,cg04014328,cg05822888,cg06218338,cg07069368,cg08331374,cg09236382,cg09283043,cg10865498,cg11582403,cg11630152,cg15649236,cg16038003,cg17144149,cg19109335,cg19164246,cg21010202,cg23559228,cg23578243,cg26072749,cg26491604,cg26704915	DCHS1,FOXC1,HOXA11,HOXB4,RUNX2,SRC,TRIM45,TWIST1
GO:0048589	developmental growth	1.481298e-5	3.231784e+0	28	8	cg00705992,cg01290904,cg02916332,cg03368099,cg03906434,cg04863892,cg06218338,cg08331374,cg09207400,cg09283043,cg09549073,cg11582403,cg12638737,cg14014955,cg16038003,cg17566608,cg17569124,cg17879299,cg19037539,cg19759481,cg20974609,cg21010202,cg23559228,cg23936031,cg25307665,cg25506432,cg26023912,cg27237814	DDR1,EFNA5,ETNK2,EVC,FOXC1,HOXA11,HOXA5,TMEM108
GO:0051216	cartilage development	2.592624e-12	6.805018e+0	28	7	cg00705992,cg01290904,cg02916332,cg03368099,cg03520644,cg03906434,cg04863892,cg05418719,cg06218338,cg07069368,cg08331374,cg09207400,cg09283043,cg09549073,cg11582403,cg14014955,cg14519997,cg16038003,cg17569124,cg19109335,cg19164246,cg19759481,cg20974609,cg23559228,cg23936031,cg25307665,cg25506432,cg26023912	COL11A1,EVC,HOXA11,HOXA5,NFIB,NOG,RUNX2
GO:0061448	connective tissue development	5.172676e-10	5.348173e+0	28	7	cg00705992,cg01290904,cg02916332,cg03368099,cg03520644,cg03906434,cg04863892,cg05418719,cg06218338,cg07069368,cg08331374,cg09207400,cg09283043,cg09549073,cg11582403,cg14014955,cg14519997,cg16038003,cg17569124,cg19109335,cg19164246,cg19759481,cg20974609,cg23559228,cg23936031,cg25307665,cg25506432,cg26023912	COL11A1,EVC,HOXA11,HOXA5,NFIB,NOG,RUNX2
GO:0021700	developmental maturation	6.345039e-5	3.841097e+0	20	6	cg02916332,cg03368099,cg03930209,cg04863892,cg07069368,cg07623518,cg09207400,cg09236382,cg09549073,cg14014955,cg16058600,cg17569124,cg19109335,cg19164246,cg19759481,cg20974609,cg23936031,cg25307665,cg25506432,cg26023912	DCHS1,EPAS1,HOXA5,NOM1,NR4A2,RUNX2
GO:0030879	mammary gland development	2.738460e-7	5.858432e+0	19	5	cg02916332,cg03368099,cg04863892,cg09207400,cg09549073,cg10365562,cg10865498,cg14014955,cg17569124,cg17879299,cg19759481,cg20515773,cg20974609,cg23009419,cg23936031,cg25307665,cg25506432,cg26023912,cg27237814	DDR1,HOXA5,HOXB9,SRC,TDGF1
GO:0030217	T cell differentiation	7.373077e-5	4.658709e+0	16	5	cg01323542,cg05843457,cg07044859,cg07069368,cg08089567,cg10516993,cg10963061,cg12843033,cg16501323,cg16717549,cg17356252,cg17888390,cg18689454,cg19109335,cg19164246,cg21473142	AIRE,CD1D,EOMES,NKX2-3,RUNX2
GO:0030324	lung development	2.891918e-4	3.747908e+0	18	5	cg02916332,cg03368099,cg03395461,cg04863892,cg05418719,cg07623518,cg08950537,cg09207400,cg09549073,cg14014955,cg14519997,cg17569124,cg19759481,cg20974609,cg23936031,cg25307665,cg25506432,cg26023912	EPAS1,HOXA5,NFIB,NOG,RBP4
GO:0030323	respiratory tube development	3.540711e-4	3.690341e+0	18	5	cg02916332,cg03368099,cg03395461,cg04863892,cg05418719,cg07623518,cg08950537,cg09207400,cg09549073,cg14014955,cg14519997,cg17569124,cg19759481,cg20974609,cg23936031,cg25307665,cg25506432,cg26023912	EPAS1,HOXA5,NFIB,NOG,RBP4
GO:0048469	cell maturation	4.975471e-6	5.094813e+0	18	4	cg02916332,cg03368099,cg04863892,cg07069368,cg07623518,cg09207400,cg09549073,cg14014955,cg16058600,cg17569124,cg19109335,cg19164246,cg19759481,cg20974609,cg23936031,cg25307665,cg25506432,cg26023912	EPAS1,HOXA5,NR4A2,RUNX2
GO:0035115	embryonic forelimb morphogenesis	7.252564e-6	7.261916e+0	13	4	cg00705992,cg03906434,cg04550543,cg06218338,cg07069368,cg08331374,cg09283043,cg11582403,cg11630152,cg16038003,cg19109335,cg19164246,cg23559228	CACNA1C,HOXA11,RUNX2,TWIST1
GO:0035136	forelimb morphogenesis	3.138950e-5	6.328042e+0	13	4	cg00705992,cg03906434,cg04550543,cg06218338,cg07069368,cg08331374,cg09283043,cg11582403,cg11630152,cg16038003,cg19109335,cg19164246,cg23559228	CACNA1C,HOXA11,RUNX2,TWIST1
GO:1903707	negative regulation of hemopoiesis	3.355866e-5	4.677346e+0	17	4	cg02916332,cg03368099,cg04863892,cg05017199,cg07187827,cg09207400,cg09549073,cg11869862,cg14014955,cg17569124,cg19759481,cg20974609,cg23936031,cg25307665,cg25331593,cg25506432,cg26023912	HOXA5,MEIS2,NRARP,TMEM176A
GO:0060349	bone morphogenesis	2.250436e-4	5.220760e+0	13	4	cg00705992,cg03906434,cg06218338,cg07069368,cg08331374,cg09283043,cg11582403,cg11630152,cg16038003,cg19109335,cg19164246,cg21010202,cg23559228	FOXC1,HOXA11,RUNX2,TWIST1
GO:0061180	mammary gland epithelium development	6.577143e-9	9.575776e+0	16	3	cg02916332,cg03368099,cg04863892,cg09207400,cg09549073,cg10865498,cg14014955,cg17569124,cg17879299,cg19759481,cg20974609,cg23936031,cg25307665,cg25506432,cg26023912,cg27237814	DDR1,HOXA5,SRC
GO:0060065	uterus development	5.020565e-8	1.551985e+1	11	3	cg00705992,cg03395461,cg03906434,cg06218338,cg08331374,cg08950537,cg09283043,cg10865498,cg11582403,cg16038003,cg23559228	HOXA11,RBP4,SRC
GO:0002011	morphogenesis of an epithelial sheet	1.728125e-6	9.356807e+0	12	3	cg01572694,cg04014328,cg05822888,cg12451425,cg15649236,cg17144149,cg17879299,cg20401567,cg23578243,cg26072749,cg26491604,cg27237814	DDR1,HOXB2,HOXB4
GO:0060350	endochondral bone morphogenesis	2.564342e-6	9.003850e+0	12	3	cg00705992,cg03906434,cg06218338,cg07069368,cg08331374,cg09283043,cg11582403,cg16038003,cg19109335,cg19164246,cg21010202,cg23559228	FOXC1,HOXA11,RUNX2
GO:0061035	regulation of cartilage development	1.594099e-5	7.509689e+0	12	3	cg00705992,cg03906434,cg05418719,cg06218338,cg07069368,cg08331374,cg09283043,cg11582403,cg16038003,cg19109335,cg19164246,cg23559228	HOXA11,NOG,RUNX2
GO:0032845	negative regulation of homeostatic process	8.557894e-5	4.910135e+0	15	3	cg02916332,cg03368099,cg04863892,cg09207400,cg09549073,cg10865498,cg14014955,cg17569124,cg19759481,cg20974609,cg23936031,cg24435348,cg25307665,cg25506432,cg26023912	HOXA5,LETM1,SRC
GO:0007338	single fertilization	2.665597e-4	5.131377e+0	13	3	cg00705992,cg03906434,cg06218338,cg08331374,cg09283043,cg11315777,cg11582403,cg12294769,cg16038003,cg19605263,cg23559228,cg26470868,cg26842454	ADAM30,CCT8,HOXA11

## Sheet: Table S5 MF
Tables S5. Gene ontology results from GREAT for 763 CpG sites in BOS DNAm signature generated using GREAT. Molecular Functions .
ID	Desc	HyperFdrQ	RegionFoldEnrich	FgRegionsHit	NumFgGenesHit	FgRegionNames	FgGeneNames
GO:0000981	RNA polymerase II transcription factor activity, sequence-specific DNA binding	1.935849e-4	2.227546e+0	47	20	cg01323542,cg02916332,cg03368099,cg04863892,cg07069368,cg07525299,cg07623518,cg08089567,cg08189223,cg08498747,cg08745665,cg09207400,cg09549073,cg10792302,cg11197905,cg11630152,cg11869862,cg12451425,cg12499235,cg12542255,cg12843033,cg13230424,cg14014955,cg14519997,cg16058600,cg16501323,cg16717549,cg17356252,cg17412560,cg17569124,cg17881200,cg18689454,cg18751141,cg19109335,cg19164246,cg19759481,cg2…	AIRE,ASCL2,EPAS1,FOSB,FOXC1,HOXA1,HOXA5,HOXB2,HOXC10,KCNIP3,MEIS2,MEOX1,NFE2L3,NFIB,NOBOX,NR4A2,RUNX2,SP6,TWIST1,ZNF518B
GO:0044212	transcription regulatory region DNA binding	3.396497e-2	1.800043e+0	41	19	cg01323542,cg02916332,cg03368099,cg04863892,cg07069368,cg07525299,cg08089567,cg08189223,cg08498747,cg09207400,cg09549073,cg10792302,cg11630152,cg11869862,cg12499235,cg12542255,cg12843033,cg14014955,cg14519997,cg16058600,cg16501323,cg16717549,cg17356252,cg17412560,cg17569124,cg18689454,cg19109335,cg19164246,cg19759481,cg20515773,cg20974609,cg21010202,cg21473142,cg21699330,cg22588640,cg23936031,cg2…	AIRE,ASCL2,ELL3,EOMES,FOSB,FOXC1,HOXA5,HOXB9,HOXC10,KCNIP3,MEIS2,MEOX1,NFE2L3,NFIB,NOBOX,NR4A2,RUNX2,TWIST1,ZNF564
GO:0000975	regulatory region DNA binding	3.443589e-2	1.796311e+0	41	19	cg01323542,cg02916332,cg03368099,cg04863892,cg07069368,cg07525299,cg08089567,cg08189223,cg08498747,cg09207400,cg09549073,cg10792302,cg11630152,cg11869862,cg12499235,cg12542255,cg12843033,cg14014955,cg14519997,cg16058600,cg16501323,cg16717549,cg17356252,cg17412560,cg17569124,cg18689454,cg19109335,cg19164246,cg19759481,cg20515773,cg20974609,cg21010202,cg21473142,cg21699330,cg22588640,cg23936031,cg2…	AIRE,ASCL2,ELL3,EOMES,FOSB,FOXC1,HOXA5,HOXB9,HOXC10,KCNIP3,MEIS2,MEOX1,NFE2L3,NFIB,NOBOX,NR4A2,RUNX2,TWIST1,ZNF564
GO:0001067	regulatory region nucleic acid binding	3.445931e-2	1.793832e+0	41	19	cg01323542,cg02916332,cg03368099,cg04863892,cg07069368,cg07525299,cg08089567,cg08189223,cg08498747,cg09207400,cg09549073,cg10792302,cg11630152,cg11869862,cg12499235,cg12542255,cg12843033,cg14014955,cg14519997,cg16058600,cg16501323,cg16717549,cg17356252,cg17412560,cg17569124,cg18689454,cg19109335,cg19164246,cg19759481,cg20515773,cg20974609,cg21010202,cg21473142,cg21699330,cg22588640,cg23936031,cg2…	AIRE,ASCL2,ELL3,EOMES,FOSB,FOXC1,HOXA5,HOXB9,HOXC10,KCNIP3,MEIS2,MEOX1,NFE2L3,NFIB,NOBOX,NR4A2,RUNX2,TWIST1,ZNF564
GO:0000977	RNA polymerase II regulatory region sequence-specific DNA binding	1.780941e-3	2.219256e+0	38	16	cg01323542,cg02916332,cg03368099,cg04863892,cg07069368,cg07525299,cg08089567,cg08189223,cg08498747,cg09207400,cg09549073,cg10792302,cg11869862,cg12499235,cg12542255,cg12843033,cg14014955,cg14519997,cg16058600,cg16501323,cg16717549,cg17356252,cg17412560,cg17569124,cg18689454,cg19109335,cg19164246,cg19759481,cg20515773,cg20974609,cg21010202,cg21473142,cg21699330,cg22588640,cg23936031,cg25307665,cg2…	AIRE,ASCL2,EOMES,FOSB,FOXC1,HOXA5,HOXB9,HOXC10,KCNIP3,MEIS2,MEOX1,NFE2L3,NFIB,NOBOX,NR4A2,RUNX2
GO:0001012	RNA polymerase II regulatory region DNA binding	1.714986e-3	2.216959e+0	38	16	cg01323542,cg02916332,cg03368099,cg04863892,cg07069368,cg07525299,cg08089567,cg08189223,cg08498747,cg09207400,cg09549073,cg10792302,cg11869862,cg12499235,cg12542255,cg12843033,cg14014955,cg14519997,cg16058600,cg16501323,cg16717549,cg17356252,cg17412560,cg17569124,cg18689454,cg19109335,cg19164246,cg19759481,cg20515773,cg20974609,cg21010202,cg21473142,cg21699330,cg22588640,cg23936031,cg25307665,cg2…	AIRE,ASCL2,EOMES,FOSB,FOXC1,HOXA5,HOXB9,HOXC10,KCNIP3,MEIS2,MEOX1,NFE2L3,NFIB,NOBOX,NR4A2,RUNX2
GO:0000976	transcription regulatory region sequence-specific DNA binding	8.224948e-3	2.005123e+0	38	16	cg01323542,cg02916332,cg03368099,cg04863892,cg07069368,cg07525299,cg08089567,cg08189223,cg08498747,cg09207400,cg09549073,cg10792302,cg11869862,cg12499235,cg12542255,cg12843033,cg14014955,cg14519997,cg16058600,cg16501323,cg16717549,cg17356252,cg17412560,cg17569124,cg18689454,cg19109335,cg19164246,cg19759481,cg20515773,cg20974609,cg21010202,cg21473142,cg21699330,cg22588640,cg23936031,cg25307665,cg2…	AIRE,ASCL2,EOMES,FOSB,FOXC1,HOXA5,HOXB9,HOXC10,KCNIP3,MEIS2,MEOX1,NFE2L3,NFIB,NOBOX,NR4A2,RUNX2
GO:1990837	sequence-specific double-stranded DNA binding	1.789342e-2	1.919650e+0	38	16	cg01323542,cg02916332,cg03368099,cg04863892,cg07069368,cg07525299,cg08089567,cg08189223,cg08498747,cg09207400,cg09549073,cg10792302,cg11869862,cg12499235,cg12542255,cg12843033,cg14014955,cg14519997,cg16058600,cg16501323,cg16717549,cg17356252,cg17412560,cg17569124,cg18689454,cg19109335,cg19164246,cg19759481,cg20515773,cg20974609,cg21010202,cg21473142,cg21699330,cg22588640,cg23936031,cg25307665,cg2…	AIRE,ASCL2,EOMES,FOSB,FOXC1,HOXA5,HOXB9,HOXC10,KCNIP3,MEIS2,MEOX1,NFE2L3,NFIB,NOBOX,NR4A2,RUNX2
GO:0001228	transcriptional activator activity, RNA polymerase II transcription regulatory region sequence-specific binding	3.357944e-6	3.069015e+0	37	14	cg01323542,cg02916332,cg03368099,cg04863892,cg07069368,cg07623518,cg08089567,cg08189223,cg08498747,cg09207400,cg09549073,cg10792302,cg11869862,cg12451425,cg12542255,cg12843033,cg14014955,cg14519997,cg16058600,cg16501323,cg16717549,cg17356252,cg17569124,cg17881200,cg18689454,cg18751141,cg19109335,cg19164246,cg19759481,cg20401567,cg20974609,cg21010202,cg23936031,cg25307665,cg25506432,cg26023912,cg2…	AIRE,EPAS1,FOSB,FOXC1,HOXA1,HOXA5,HOXB2,HOXC10,MEIS2,MEOX1,NFIB,NOBOX,NR4A2,RUNX2
GO:0000982	transcription factor activity, RNA polymerase II core promoter proximal region sequence-specific binding	5.078141e-3	2.387304e+0	28	12	cg02916332,cg03368099,cg04863892,cg07069368,cg07525299,cg07623518,cg08189223,cg08498747,cg09207400,cg09549073,cg11869862,cg12499235,cg12542255,cg14014955,cg14519997,cg16058600,cg17412560,cg17569124,cg19109335,cg19164246,cg19759481,cg20974609,cg21699330,cg22588640,cg23936031,cg25307665,cg25506432,cg26023912	ASCL2,EPAS1,FOSB,HOXA5,KCNIP3,MEIS2,MEOX1,NFE2L3,NFIB,NOBOX,NR4A2,RUNX2
GO:0000978	RNA polymerase II core promoter proximal region sequence-specific DNA binding	3.941453e-3	2.562199e+0	26	10	cg02916332,cg03368099,cg04863892,cg07069368,cg07525299,cg08189223,cg08498747,cg09207400,cg09549073,cg11869862,cg12499235,cg12542255,cg14014955,cg14519997,cg17412560,cg17569124,cg19109335,cg19164246,cg19759481,cg20974609,cg21699330,cg22588640,cg23936031,cg25307665,cg25506432,cg26023912	ASCL2,FOSB,HOXA5,KCNIP3,MEIS2,MEOX1,NFE2L3,NFIB,NOBOX,RUNX2
GO:0000987	core promoter proximal region sequence-specific DNA binding	5.209284e-3	2.473765e+0	26	10	cg02916332,cg03368099,cg04863892,cg07069368,cg07525299,cg08189223,cg08498747,cg09207400,cg09549073,cg11869862,cg12499235,cg12542255,cg14014955,cg14519997,cg17412560,cg17569124,cg19109335,cg19164246,cg19759481,cg20974609,cg21699330,cg22588640,cg23936031,cg25307665,cg25506432,cg26023912	ASCL2,FOSB,HOXA5,KCNIP3,MEIS2,MEOX1,NFE2L3,NFIB,NOBOX,RUNX2
GO:0001159	core promoter proximal region DNA binding	5.594838e-3	2.452146e+0	26	10	cg02916332,cg03368099,cg04863892,cg07069368,cg07525299,cg08189223,cg08498747,cg09207400,cg09549073,cg11869862,cg12499235,cg12542255,cg14014955,cg14519997,cg17412560,cg17569124,cg19109335,cg19164246,cg19759481,cg20974609,cg21699330,cg22588640,cg23936031,cg25307665,cg25506432,cg26023912	ASCL2,FOSB,HOXA5,KCNIP3,MEIS2,MEOX1,NFE2L3,NFIB,NOBOX,RUNX2
GO:0001077	transcriptional activator activity, RNA polymerase II core promoter proximal region sequence-specific binding	2.564950e-3	2.851274e+0	23	9	cg02916332,cg03368099,cg04863892,cg07069368,cg07623518,cg08189223,cg08498747,cg09207400,cg09549073,cg11869862,cg12542255,cg14014955,cg14519997,cg16058600,cg17569124,cg19109335,cg19164246,cg19759481,cg20974609,cg23936031,cg25307665,cg25506432,cg26023912	EPAS1,FOSB,HOXA5,MEIS2,MEOX1,NFIB,NOBOX,NR4A2,RUNX2
GO:0003823	antigen binding	1.122443e-9	1.184435e+1	17	3	cg01820374,cg02592231,cg04671742,cg05843457,cg06813382,cg07014891,cg09614479,cg10516993,cg10775231,cg10963061,cg11647108,cg12787465,cg16116203,cg16466154,cg16745444,cg18732361,cg25660691	ANXA11,CD1D,LAG3
GO:0019894	kinesin binding	1.197516e-3	9.047347e+0	8	3	cg00083937,cg00123104,cg05650680,cg09177567,cg15821939,cg18098065,cg23123017,cg25673948	ARHGEF10,CLSTN1,MAPK8IP2
GO:0098631	protein binding involved in cell adhesion	1.653778e-2	7.998164e+0	6	3	cg04799958,cg05654832,cg07652628,cg14212748,cg15895197,cg18389639	EMILIN1,KRT18,PDLIM1
GO:0005089	Rho guanyl-nucleotide exchange factor activity	3.782620e-2	4.748666e+0	8	3	cg05650680,cg09177567,cg13545705,cg15821939,cg18098065,cg23123017,cg24332389,cg25673948	ARHGEF10,PLEKHG4,PLEKHG5

## Sheet: Table S6 HP
Tables S6. Gene ontology results from GREAT for 763 CpG sites in BOS DNAm signature generated using GREAT. Human Phenotypes.
ID	Desc	HyperFdrQ	RegionFoldEnrich	FgRegionsHit	NumFgGenesHit	FgRegionNames	FgGeneNames
HP:0002817	Abnormality of the upper limb	3.065670e-3	2.117280e+0	33	24	cg00705992,cg01290904,cg02586730,cg03520644,cg03906434,cg05177637,cg05418719,cg06218338,cg07069368,cg08157318,cg08331374,cg09236382,cg09283043,cg10099638,cg11582403,cg11630152,cg11830800,cg11843735,cg11869862,cg13749379,cg15474615,cg16038003,cg16346020,cg19109335,cg19164246,cg19202384,cg20376277,cg21626848,cg23002247,cg23450038,cg23559228,cg24332389,cg24435348	CDH3,CNTN1,COL11A1,COL6A2,DCHS1,EFEMP2,EVC,EVC2,FAM134B,FKBP10,GNPTAB,HOXA11,HOXA13,KY,LETM1,LMNB2,MATN3,MEIS2,NOG,PLEKHG5,PYCR1,RUNX2,SOST,TWIST1
HP:0002813	Abnormality of limb bone morphology	6.636990e-3	2.012766e+0	33	24	cg00705992,cg01290904,cg02586730,cg03520644,cg03906434,cg04550543,cg05177637,cg05418719,cg06218338,cg07069368,cg08157318,cg08331374,cg09236382,cg09283043,cg10099638,cg11582403,cg11630152,cg11830800,cg11843735,cg11869862,cg13749379,cg16038003,cg16346020,cg19109335,cg19164246,cg19202384,cg20376277,cg21626848,cg23002247,cg23450038,cg23559228,cg24332389,cg24435348	CACNA1C,CDH3,CNTN1,COL11A1,COL6A2,DCHS1,EFEMP2,EVC,EVC2,FAM134B,FKBP10,GNPTAB,HOXA11,HOXA13,LETM1,LMNB2,MATN3,MEIS2,NOG,PLEKHG5,PYCR1,RUNX2,SOST,TWIST1
HP:0040068	Abnormality of limb bone	9.165043e-3	1.966650e+0	33	24	cg00705992,cg01290904,cg02586730,cg03520644,cg03906434,cg04550543,cg05177637,cg05418719,cg06218338,cg07069368,cg08157318,cg08331374,cg09236382,cg09283043,cg10099638,cg11582403,cg11630152,cg11830800,cg11843735,cg11869862,cg13749379,cg16038003,cg16346020,cg19109335,cg19164246,cg19202384,cg20376277,cg21626848,cg23002247,cg23450038,cg23559228,cg24332389,cg24435348	CACNA1C,CDH3,CNTN1,COL11A1,COL6A2,DCHS1,EFEMP2,EVC,EVC2,FAM134B,FKBP10,GNPTAB,HOXA11,HOXA13,LETM1,LMNB2,MATN3,MEIS2,NOG,PLEKHG5,PYCR1,RUNX2,SOST,TWIST1
HP:0011844	Abnormal appendicular skeleton morphology	2.405418e-2	1.836029e+0	33	24	cg00705992,cg01290904,cg02586730,cg03520644,cg03906434,cg04550543,cg05177637,cg05418719,cg06218338,cg07069368,cg08157318,cg08331374,cg09236382,cg09283043,cg10099638,cg11582403,cg11630152,cg11830800,cg11843735,cg11869862,cg13749379,cg16038003,cg16346020,cg19109335,cg19164246,cg19202384,cg20376277,cg21626848,cg23002247,cg23450038,cg23559228,cg24332389,cg24435348	CACNA1C,CDH3,CNTN1,COL11A1,COL6A2,DCHS1,EFEMP2,EVC,EVC2,FAM134B,FKBP10,GNPTAB,HOXA11,HOXA13,LETM1,LMNB2,MATN3,MEIS2,NOG,PLEKHG5,PYCR1,RUNX2,SOST,TWIST1
HP:0011297	Abnormality of digit	9.300329e-3	2.071585e+0	29	21	cg00705992,cg01290904,cg02586730,cg03520644,cg03906434,cg04550543,cg05418719,cg06218338,cg07069368,cg08157318,cg08331374,cg09236382,cg09283043,cg10099638,cg11582403,cg11630152,cg11830800,cg11843735,cg11869862,cg13749379,cg16038003,cg16346020,cg19109335,cg19164246,cg20376277,cg23450038,cg23559228,cg24332389,cg24435348	CACNA1C,CDH3,CNTN1,COL11A1,COL6A2,DCHS1,EFEMP2,EVC,EVC2,FAM134B,GNPTAB,HOXA11,HOXA13,LETM1,LMNB2,MEIS2,NOG,PLEKHG5,RUNX2,SOST,TWIST1
HP:0001155	Abnormality of the hand	1.151479e-2	2.036593e+0	29	21	cg00705992,cg01290904,cg02586730,cg03520644,cg03906434,cg05177637,cg05418719,cg06218338,cg07069368,cg08157318,cg08331374,cg09236382,cg09283043,cg10099638,cg11582403,cg11630152,cg11830800,cg11843735,cg11869862,cg13749379,cg16038003,cg16346020,cg19109335,cg19164246,cg20376277,cg23450038,cg23559228,cg24332389,cg24435348	CDH3,CNTN1,COL11A1,COL6A2,DCHS1,EFEMP2,EVC,EVC2,FAM134B,GNPTAB,HOXA11,HOXA13,LETM1,LMNB2,MATN3,MEIS2,NOG,PLEKHG5,RUNX2,SOST,TWIST1
HP:0001367	Abnormal joint morphology	3.800199e-2	1.882066e+0	28	21	cg00705992,cg01290904,cg02586730,cg03520644,cg03906434,cg05177637,cg05418719,cg06218338,cg08157318,cg08331374,cg08498747,cg09236382,cg09283043,cg10099638,cg11582403,cg11630152,cg11830800,cg11843735,cg15474615,cg16038003,cg16346020,cg19202384,cg21626848,cg23002247,cg23559228,cg24060890,cg24332389,cg24435348	CDH3,CNTN1,COL11A1,COL6A2,DCHS1,EFEMP2,EVC,EVC2,FKBP10,GNPTAB,GRID2,HOXA11,HOXA13,KY,LETM1,MATN3,MEOX1,NOG,PLEKHG5,PYCR1,TWIST1
HP:0011729	Abnormality of joint mobility	3.051980e-3	2.329255e+0	27	19	cg00705992,cg01290904,cg02586730,cg03520644,cg03906434,cg05177637,cg05418719,cg06218338,cg08331374,cg08498747,cg09236382,cg09283043,cg10099638,cg11582403,cg11630152,cg11830800,cg11843735,cg15474615,cg16038003,cg16346020,cg19202384,cg21626848,cg23002247,cg23559228,cg24060890,cg24332389,cg24435348	CDH3,CNTN1,COL11A1,COL6A2,DCHS1,EFEMP2,EVC,EVC2,FKBP10,GRID2,HOXA11,KY,LETM1,MATN3,MEOX1,NOG,PLEKHG5,PYCR1,TWIST1
HP:0009810	Abnormality of upper limb joint	3.918877e-7	4.598869e+0	24	17	cg00705992,cg01290904,cg03520644,cg03906434,cg05177637,cg05418719,cg06218338,cg08157318,cg08331374,cg09283043,cg10099638,cg11582403,cg11630152,cg11830800,cg11843735,cg15474615,cg16038003,cg16346020,cg19202384,cg21626848,cg23002247,cg23559228,cg24332389,cg24435348	CDH3,CNTN1,COL11A1,COL6A2,EVC,EVC2,FKBP10,GNPTAB,HOXA11,HOXA13,KY,LETM1,MATN3,NOG,PLEKHG5,PYCR1,TWIST1
HP:0001167	Abnormality of finger	3.889066e-3	2.378397e+0	25	17	cg00705992,cg01290904,cg02586730,cg03520644,cg03906434,cg05418719,cg06218338,cg07069368,cg08157318,cg08331374,cg09283043,cg10099638,cg11582403,cg11630152,cg11830800,cg11869862,cg13749379,cg16038003,cg16346020,cg19109335,cg19164246,cg20376277,cg23450038,cg23559228,cg24435348	CNTN1,COL11A1,COL6A2,EFEMP2,EVC,EVC2,FAM134B,GNPTAB,HOXA11,HOXA13,LETM1,LMNB2,MEIS2,NOG,RUNX2,SOST,TWIST1
HP:0011314	Abnormality of long bone morphology	4.339250e-4	3.041781e+0	22	14	cg00705992,cg01290904,cg03520644,cg03906434,cg05177637,cg05418719,cg06218338,cg07069368,cg08157318,cg08331374,cg09236382,cg09283043,cg11582403,cg11869862,cg13749379,cg16038003,cg19109335,cg19164246,cg19202384,cg23002247,cg23559228,cg24435348	COL11A1,DCHS1,EVC,EVC2,GNPTAB,HOXA11,HOXA13,LETM1,MATN3,MEIS2,NOG,PYCR1,RUNX2,SOST
HP:0002644	Abnormality of pelvic girdle bone morphology	1.831775e-6	4.358673e+0	23	13	cg00705992,cg01290904,cg03520644,cg03906434,cg05177637,cg06218338,cg07069368,cg08157318,cg08331374,cg09283043,cg10099638,cg11582403,cg11630152,cg13749379,cg16038003,cg16346020,cg19109335,cg19164246,cg19202384,cg21626848,cg23002247,cg23559228,cg24435348	COL11A1,COL6A2,EVC,EVC2,FKBP10,GNPTAB,HOXA11,LETM1,MATN3,PYCR1,RUNX2,SOST,TWIST1
HP:0045060	Aplasia/hypoplasia involving bones of the extremities	2.200925e-2	2.478140e+0	17	13	cg01290904,cg03520644,cg03906434,cg05177637,cg05418719,cg06218338,cg07069368,cg08157318,cg08331374,cg09236382,cg09283043,cg11630152,cg11869862,cg19109335,cg19164246,cg23450038,cg24435348	COL11A1,DCHS1,EVC,EVC2,GNPTAB,HOXA13,LETM1,LMNB2,MATN3,MEIS2,NOG,RUNX2,TWIST1
HP:0009815	Aplasia/hypoplasia of the extremities	4.052697e-2	2.317304e+0	17	13	cg01290904,cg03520644,cg03906434,cg05177637,cg05418719,cg06218338,cg07069368,cg08157318,cg08331374,cg09236382,cg09283043,cg11630152,cg11869862,cg19109335,cg19164246,cg23450038,cg24435348	COL11A1,DCHS1,EVC,EVC2,GNPTAB,HOXA13,LETM1,LMNB2,MATN3,MEIS2,NOG,RUNX2,TWIST1
HP:0002597	Abnormality of the vasculature	1.733899e-3	2.337405e+0	29	12	cg00705992,cg01323542,cg02586730,cg03395461,cg03906434,cg04550543,cg06218338,cg08089567,cg08157318,cg08331374,cg08950537,cg09283043,cg11582403,cg11869862,cg12843033,cg16038003,cg16501323,cg16717549,cg17356252,cg17881200,cg18689454,cg18751141,cg19202384,cg21010202,cg21247398,cg23002247,cg23559228,cg24435348,cg26264232	AIRE,CACNA1C,EFEMP2,FOXC1,GNPTAB,HOXA1,HOXA11,LETM1,MEIS2,PRKAG2,PYCR1,RBP4
HP:0003272	Abnormality of the hip bone	1.014543e-6	4.959979e+0	21	11	cg00705992,cg01290904,cg03520644,cg03906434,cg05177637,cg06218338,cg07069368,cg08157318,cg08331374,cg09283043,cg10099638,cg11582403,cg16038003,cg16346020,cg19109335,cg19164246,cg19202384,cg21626848,cg23002247,cg23559228,cg24435348	COL11A1,COL6A2,EVC,EVC2,FKBP10,GNPTAB,HOXA11,LETM1,MATN3,PYCR1,RUNX2
HP:0040070	Abnormality of upper limb bone	1.146975e-4	3.805379e+0	19	11	cg00705992,cg03520644,cg03906434,cg05418719,cg06218338,cg07069368,cg08157318,cg08331374,cg09236382,cg09283043,cg11582403,cg11630152,cg11869862,cg16038003,cg19109335,cg19164246,cg20376277,cg23559228,cg24435348	COL11A1,DCHS1,FAM134B,GNPTAB,HOXA11,HOXA13,LETM1,MEIS2,NOG,RUNX2,TWIST1
HP:0005927	Aplasia/hypoplasia involving bones of the hand	1.066627e-2	2.896727e+0	15	11	cg01290904,cg03520644,cg03906434,cg05418719,cg06218338,cg07069368,cg08157318,cg08331374,cg09236382,cg09283043,cg11869862,cg19109335,cg19164246,cg23450038,cg24435348	COL11A1,DCHS1,EVC,EVC2,GNPTAB,HOXA13,LETM1,LMNB2,MEIS2,NOG,RUNX2
HP:0006496	Aplasia/hypoplasia involving bones of the upper limbs	1.894843e-2	2.716263e+0	15	11	cg01290904,cg03520644,cg03906434,cg05418719,cg06218338,cg07069368,cg08157318,cg08331374,cg09236382,cg09283043,cg11869862,cg19109335,cg19164246,cg23450038,cg24435348	COL11A1,DCHS1,EVC,EVC2,GNPTAB,HOXA13,LETM1,LMNB2,MEIS2,NOG,RUNX2
HP:0005918	Abnormality of phalanx of finger	2.000730e-2	2.592388e+0	16	11	cg01290904,cg03906434,cg05418719,cg06218338,cg07069368,cg08157318,cg08331374,cg09283043,cg10099638,cg11630152,cg11869862,cg16346020,cg19109335,cg19164246,cg20376277,cg24435348	COL6A2,EVC,EVC2,FAM134B,GNPTAB,HOXA13,LETM1,MEIS2,NOG,RUNX2,TWIST1
HP:0003330	Abnormal bone structure	2.263274e-2	2.470684e+0	17	11	cg03906434,cg05177637,cg06218338,cg07069368,cg08157318,cg08331374,cg09236382,cg09283043,cg10865498,cg13749379,cg19109335,cg19164246,cg19202384,cg20376277,cg21626848,cg23002247,cg24435348	DCHS1,FAM134B,FKBP10,GNPTAB,HOXA13,LETM1,MATN3,PYCR1,RUNX2,SOST,SRC
HP:0100491	Abnormality of lower limb joint	1.041788e-3	3.267682e+0	18	10	cg00705992,cg01290904,cg03906434,cg05177637,cg05418719,cg06218338,cg08157318,cg08331374,cg09283043,cg10099638,cg11582403,cg16038003,cg16346020,cg19202384,cg21626848,cg23002247,cg23559228,cg24435348	COL6A2,EVC,EVC2,FKBP10,GNPTAB,HOXA11,LETM1,MATN3,NOG,PYCR1
HP:0011849	Abnormal bone ossification	3.294690e-2	2.448106e+0	16	10	cg03906434,cg05177637,cg06218338,cg07069368,cg08157318,cg08331374,cg09236382,cg09283043,cg10865498,cg13749379,cg19109335,cg19164246,cg19202384,cg21626848,cg23002247,cg24435348	DCHS1,FKBP10,GNPTAB,HOXA13,LETM1,MATN3,PYCR1,RUNX2,SOST,SRC
HP:0001384	Abnormality of the hip joint	1.412555e-6	6.132779e+0	17	9	cg00705992,cg01290904,cg03906434,cg05177637,cg06218338,cg08157318,cg08331374,cg09283043,cg10099638,cg11582403,cg16038003,cg16346020,cg19202384,cg21626848,cg23002247,cg23559228,cg24435348	COL6A2,EVC,EVC2,FKBP10,GNPTAB,HOXA11,LETM1,MATN3,PYCR1
HP:0005262	Abnormality of the synovia	1.914409e-6	5.963131e+0	17	9	cg00705992,cg01290904,cg03906434,cg05177637,cg06218338,cg08157318,cg08331374,cg09283043,cg10099638,cg11582403,cg16038003,cg16346020,cg19202384,cg21626848,cg23002247,cg23559228,cg24435348	COL6A2,EVC,EVC2,FKBP10,GNPTAB,HOXA11,LETM1,MATN3,PYCR1
HP:0004207	Abnormality of the 5th finger	3.854185e-5	4.936418e+0	16	9	cg00705992,cg01290904,cg03520644,cg03906434,cg05418719,cg06218338,cg07069368,cg08331374,cg09283043,cg11582403,cg11630152,cg11869862,cg16038003,cg19109335,cg19164246,cg23559228	COL11A1,EVC,EVC2,HOXA11,HOXA13,MEIS2,NOG,RUNX2,TWIST1
HP:0004097	Deviation of finger	4.638346e-4	4.344470e+0	14	9	cg00705992,cg01290904,cg03520644,cg03906434,cg05418719,cg06218338,cg08331374,cg09283043,cg11582403,cg11630152,cg11830800,cg13749379,cg16038003,cg23559228	CNTN1,COL11A1,EVC,EVC2,HOXA11,HOXA13,NOG,SOST,TWIST1
HP:0009484	Deviation of the hand or of fingers of the hand	2.352842e-3	3.626679e+0	14	9	cg00705992,cg01290904,cg03520644,cg03906434,cg05418719,cg06218338,cg08331374,cg09283043,cg11582403,cg11630152,cg11830800,cg13749379,cg16038003,cg23559228	CNTN1,COL11A1,EVC,EVC2,HOXA11,HOXA13,NOG,SOST,TWIST1
HP:0000407	Sensorineural hearing impairment	3.027980e-2	2.324314e+0	18	9	cg00705992,cg01259782,cg03520644,cg03906434,cg05418719,cg06218338,cg08331374,cg08498747,cg09236382,cg09283043,cg11582403,cg16038003,cg17881200,cg18751141,cg21010202,cg23559228,cg24435348,cg26264232	COL11A1,CRYM,DCHS1,FOXC1,HOXA1,HOXA11,LETM1,MEOX1,NOG
HP:0040065	Abnormal morphology of bones of the upper limbs	1.131483e-4	4.448052e+0	16	8	cg00705992,cg03520644,cg03906434,cg05418719,cg06218338,cg07069368,cg08157318,cg08331374,cg09236382,cg09283043,cg11582403,cg11869862,cg16038003,cg19109335,cg19164246,cg23559228	COL11A1,DCHS1,GNPTAB,HOXA11,HOXA13,MEIS2,NOG,RUNX2
HP:0001159	Syndactyly	1.990239e-4	4.470184e+0	15	8	cg00705992,cg03906434,cg04550543,cg05418719,cg06218338,cg08331374,cg09236382,cg09283043,cg11582403,cg11630152,cg11843735,cg11869862,cg13749379,cg16038003,cg23559228	CACNA1C,CDH3,DCHS1,HOXA11,MEIS2,NOG,SOST,TWIST1
HP:0030084	Clinodactyly	4.413605e-3	3.578735e+0	13	8	cg00705992,cg01290904,cg03520644,cg03906434,cg05418719,cg06218338,cg08331374,cg09236382,cg09283043,cg11582403,cg11630152,cg16038003,cg23559228	COL11A1,DCHS1,EVC,EVC2,HOXA11,HOXA13,NOG,TWIST1
HP:0006493	Aplasia/hypoplasia involving bones of the lower limbs	9.570109e-3	3.242596e+0	13	8	cg03520644,cg03906434,cg05177637,cg05418719,cg06218338,cg07069368,cg08331374,cg09236382,cg09283043,cg11630152,cg19109335,cg19164246,cg24435348	COL11A1,DCHS1,HOXA13,LETM1,MATN3,NOG,RUNX2,TWIST1
HP:0100360	Contractures of the joints of the upper limbs	1.698251e-2	3.679484e+0	10	8	cg03520644,cg10099638,cg11830800,cg11843735,cg15474615,cg16346020,cg19202384,cg21626848,cg23002247,cg24332389	CDH3,CNTN1,COL11A1,COL6A2,FKBP10,KY,PLEKHG5,PYCR1
HP:0003026	Short long bone	1.884705e-2	3.615231e+0	10	8	cg01290904,cg03520644,cg03906434,cg05177637,cg05418719,cg06218338,cg08157318,cg08331374,cg09236382,cg09283043	COL11A1,DCHS1,EVC,EVC2,GNPTAB,HOXA13,MATN3,NOG
HP:0009811	Abnormality of the elbow	8.501927e-6	5.653410e+0	16	7	cg00705992,cg03906434,cg05177637,cg05418719,cg06218338,cg08331374,cg09283043,cg10099638,cg11582403,cg15474615,cg16038003,cg16346020,cg19202384,cg21626848,cg23002247,cg23559228	COL6A2,FKBP10,HOXA11,KY,MATN3,NOG,PYCR1
HP:0100240	Synostosis of joints	7.935188e-5	5.718838e+0	13	7	cg00705992,cg01290904,cg03906434,cg05418719,cg06218338,cg08331374,cg08498747,cg09283043,cg11582403,cg11630152,cg16038003,cg23559228,cg24435348	EVC,EVC2,HOXA11,LETM1,MEOX1,NOG,TWIST1
HP:0000940	Abnormal diaphysis morphology	8.819176e-5	5.204131e+0	14	7	cg00705992,cg01290904,cg03520644,cg03906434,cg05177637,cg06218338,cg08331374,cg09283043,cg11582403,cg13749379,cg16038003,cg19202384,cg23002247,cg23559228	COL11A1,EVC,EVC2,HOXA11,MATN3,PYCR1,SOST
HP:0011119	Abnormality of the nasal dorsum	4.153606e-4	6.324400e+0	10	7	cg02586730,cg07069368,cg11630152,cg13749379,cg19109335,cg19164246,cg19202384,cg21010202,cg23002247,cg24435348	EFEMP2,FOXC1,LETM1,PYCR1,RUNX2,SOST,TWIST1
HP:0005930	Abnormality of epiphysis morphology	6.981115e-3	3.867859e+0	11	7	cg01290904,cg03520644,cg03906434,cg05177637,cg06218338,cg07069368,cg08331374,cg09283043,cg19109335,cg19164246,cg24435348	COL11A1,EVC,EVC2,HOXA13,LETM1,MATN3,RUNX2
HP:0005922	Abnormal hand morphology	1.150646e-2	3.354424e+0	12	7	cg03906434,cg05418719,cg06218338,cg07069368,cg08331374,cg09283043,cg11830800,cg11869862,cg19109335,cg19164246,cg23450038,cg24435348	CNTN1,HOXA13,LETM1,LMNB2,MEIS2,NOG,RUNX2
HP:0003170	Abnormality of the acetabulum	1.524599e-7	1.269365e+1	12	6	cg00705992,cg01290904,cg03906434,cg05177637,cg06218338,cg08157318,cg08331374,cg09283043,cg11582403,cg16038003,cg21626848,cg23559228	EVC,EVC2,FKBP10,GNPTAB,HOXA11,MATN3
HP:0002996	Limited elbow movement	2.551415e-7	8.346960e+0	15	6	cg00705992,cg03906434,cg05177637,cg06218338,cg08331374,cg09283043,cg10099638,cg11582403,cg15474615,cg16038003,cg16346020,cg19202384,cg21626848,cg23002247,cg23559228	COL6A2,FKBP10,HOXA11,KY,MATN3,PYCR1
HP:0100238	Synostosis involving bones of the upper limbs	7.038804e-6	8.389528e+0	12	6	cg00705992,cg01290904,cg03906434,cg05418719,cg06218338,cg08331374,cg09283043,cg11582403,cg11630152,cg16038003,cg23559228,cg24435348	EVC,EVC2,HOXA11,LETM1,NOG,TWIST1
HP:0001373	Joint dislocation	2.098637e-5	5.584039e+0	15	6	cg00705992,cg03906434,cg05418719,cg06218338,cg08157318,cg08331374,cg09283043,cg10099638,cg11582403,cg16038003,cg16346020,cg19202384,cg23002247,cg23559228,cg24435348	COL6A2,GNPTAB,HOXA11,LETM1,NOG,PYCR1
HP:0001376	Limitation of joint mobility	3.797112e-5	5.300072e+0	15	6	cg00705992,cg03906434,cg05177637,cg06218338,cg08331374,cg09283043,cg10099638,cg11582403,cg15474615,cg16038003,cg16346020,cg19202384,cg21626848,cg23002247,cg23559228	COL6A2,FKBP10,HOXA11,KY,MATN3,PYCR1
HP:0006504	Anomaly of the limb diaphyses	2.199930e-4	5.101601e+0	13	6	cg00705992,cg01290904,cg03520644,cg03906434,cg05177637,cg06218338,cg08331374,cg09283043,cg11582403,cg16038003,cg19202384,cg23002247,cg23559228	COL11A1,EVC,EVC2,HOXA11,MATN3,PYCR1
HP:0006487	Bowing of the long bones	2.199930e-4	5.101601e+0	13	6	cg00705992,cg01290904,cg03520644,cg03906434,cg05177637,cg06218338,cg08331374,cg09283043,cg11582403,cg16038003,cg19202384,cg23002247,cg23559228	COL11A1,EVC,EVC2,HOXA11,MATN3,PYCR1
HP:0004209	Clinodactyly of the 5th finger	3.166460e-4	5.869948e+0	11	6	cg00705992,cg01290904,cg03520644,cg03906434,cg06218338,cg08331374,cg09283043,cg11582403,cg11630152,cg16038003,cg23559228	COL11A1,EVC,EVC2,HOXA11,HOXA13,TWIST1
HP:0009179	Deviation of the 5th finger	3.619375e-4	5.772774e+0	11	6	cg00705992,cg01290904,cg03520644,cg03906434,cg06218338,cg08331374,cg09283043,cg11582403,cg11630152,cg16038003,cg23559228	COL11A1,EVC,EVC2,HOXA11,HOXA13,TWIST1
HP:0002577	Abnormality of the stomach	2.711921e-3	3.799378e+0	13	6	cg01323542,cg08089567,cg10865498,cg11869862,cg12843033,cg16501323,cg16717549,cg17356252,cg18689454,cg19202384,cg20376277,cg23002247,cg24435348	AIRE,FAM134B,LETM1,MEIS2,PYCR1,SRC
HP:0001191	Abnormality of the carpal bones	3.304099e-3	6.015916e+0	8	6	cg01290904,cg03906434,cg05177637,cg05418719,cg06218338,cg08157318,cg08331374,cg09283043	EVC,EVC2,GNPTAB,HOXA13,MATN3,NOG
HP:0009381	Short finger	8.143504e-3	3.772404e+0	11	6	cg03906434,cg05418719,cg06218338,cg07069368,cg08331374,cg09283043,cg11869862,cg19109335,cg19164246,cg23450038,cg24435348	HOXA13,LETM1,LMNB2,MEIS2,NOG,RUNX2
HP:0002867	Abnormality of the ilium	1.565897e-2	5.236753e+0	7	6	cg01290904,cg03520644,cg05177637,cg07069368,cg08157318,cg19109335,cg19164246	COL11A1,EVC,EVC2,GNPTAB,MATN3,RUNX2
HP:0003019	Abnormality of the wrist	1.921504e-2	4.372560e+0	8	6	cg01290904,cg03906434,cg05177637,cg05418719,cg06218338,cg08157318,cg08331374,cg09283043	EVC,EVC2,GNPTAB,HOXA13,MATN3,NOG
HP:0006265	Aplasia/Hypoplasia of fingers	2.376732e-2	3.231617e+0	11	6	cg03906434,cg05418719,cg06218338,cg07069368,cg08331374,cg09283043,cg11869862,cg19109335,cg19164246,cg23450038,cg24435348	HOXA13,LETM1,LMNB2,MEIS2,NOG,RUNX2
HP:0005257	Thoracic hypoplasia	3.084022e-2	4.531612e+0	7	6	cg01290904,cg03520644,cg05177637,cg07069368,cg09236382,cg19109335,cg19164246	COL11A1,DCHS1,EVC,EVC2,MATN3,RUNX2
HP:0006505	Abnormality of limb epiphysis morphology	3.858876e-2	4.329900e+0	7	6	cg01290904,cg03520644,cg05177637,cg07069368,cg19109335,cg19164246,cg24435348	COL11A1,EVC,EVC2,LETM1,MATN3,RUNX2
HP:0002827	Hip dislocation	4.835333e-6	7.027251e+0	14	5	cg00705992,cg03906434,cg06218338,cg08157318,cg08331374,cg09283043,cg10099638,cg11582403,cg16038003,cg16346020,cg19202384,cg23002247,cg23559228,cg24435348	COL6A2,GNPTAB,HOXA11,LETM1,PYCR1
HP:0030311	Lower extremity joint dislocation	8.585694e-6	6.642691e+0	14	5	cg00705992,cg03906434,cg06218338,cg08157318,cg08331374,cg09283043,cg10099638,cg11582403,cg16038003,cg16346020,cg19202384,cg23002247,cg23559228,cg24435348	COL6A2,GNPTAB,HOXA11,LETM1,PYCR1
HP:0007663	Reduced visual acuity	3.984771e-4	5.164703e+0	12	5	cg01323542,cg03395461,cg08089567,cg08950537,cg10588516,cg11843735,cg12843033,cg16501323,cg16717549,cg17356252,cg18689454,cg24373369	AIRE,CDH3,CRYAA,MTFMT,RBP4
HP:0002818	Abnormality of the radius	6.114933e-4	4.900646e+0	12	5	cg00705992,cg03520644,cg03906434,cg05418719,cg06218338,cg08331374,cg09283043,cg11582403,cg11630152,cg16038003,cg23559228,cg24435348	COL11A1,HOXA11,LETM1,NOG,TWIST1
HP:0040072	Abnormality of forearm bone	9.802085e-4	4.651588e+0	12	5	cg00705992,cg03520644,cg03906434,cg05418719,cg06218338,cg08331374,cg09283043,cg11582403,cg11630152,cg16038003,cg23559228,cg24435348	COL11A1,HOXA11,LETM1,NOG,TWIST1
HP:0002973	Abnormality of the forearm	1.173394e-3	4.540547e+0	12	5	cg00705992,cg03520644,cg03906434,cg05418719,cg06218338,cg08331374,cg09283043,cg11582403,cg11630152,cg16038003,cg23559228,cg24435348	COL11A1,HOXA11,LETM1,NOG,TWIST1
HP:0009774	Triangular shaped phalanges of the hand	1.248400e-3	5.436408e+0	10	5	cg03906434,cg05418719,cg06218338,cg07069368,cg08331374,cg09283043,cg11630152,cg11869862,cg19109335,cg19164246	HOXA13,MEIS2,NOG,RUNX2,TWIST1
HP:0011867	Abnormality of the wing of the ilium	7.113629e-3	7.477399e+0	6	5	cg01290904,cg05177637,cg07069368,cg08157318,cg19109335,cg19164246	EVC,EVC2,GNPTAB,MATN3,RUNX2
HP:0001163	Abnormality of the metacarpal bones	1.091375e-2	3.915221e+0	10	5	cg03906434,cg05418719,cg06218338,cg07069368,cg08331374,cg09236382,cg09283043,cg19109335,cg19164246,cg24435348	DCHS1,HOXA13,LETM1,NOG,RUNX2
HP:0000773	Short ribs	1.966269e-2	5.915066e+0	6	5	cg01290904,cg03520644,cg07069368,cg08157318,cg19109335,cg19164246	COL11A1,EVC,EVC2,GNPTAB,RUNX2
HP:0000008	Abnormality of female internal genitalia	1.993035e-2	2.808954e+0	14	5	cg01323542,cg03906434,cg06218338,cg08089567,cg08189223,cg08331374,cg09283043,cg10865498,cg12843033,cg16501323,cg16717549,cg17356252,cg18689454,cg24435348	AIRE,HOXA13,LETM1,NOBOX,SRC
HP:0001844	Abnormality of the hallux	2.063584e-2	4.305289e+0	8	5	cg03906434,cg05418719,cg06218338,cg08331374,cg09283043,cg11630152,cg11869862,cg24435348	HOXA13,LETM1,MEIS2,NOG,TWIST1
HP:0000782	Abnormality of the scapula	3.759456e-2	4.356464e+0	7	5	cg03520644,cg07069368,cg08157318,cg08498747,cg13749379,cg19109335,cg19164246	COL11A1,GNPTAB,MEOX1,RUNX2,SOST
HP:0004100	Abnormality of the 2nd finger	4.916493e-7	1.910022e+1	9	4	cg03906434,cg06218338,cg07069368,cg08331374,cg09283043,cg11630152,cg11869862,cg19109335,cg19164246	HOXA13,MEIS2,RUNX2,TWIST1
HP:0002997	Abnormality of the ulna	4.762659e-5	7.514325e+0	11	4	cg00705992,cg03520644,cg03906434,cg06218338,cg08331374,cg09283043,cg11582403,cg11630152,cg16038003,cg23559228,cg24435348	COL11A1,HOXA11,LETM1,TWIST1
HP:0003130	Abnormal peripheral myelination	1.728826e-3	5.815226e+0	9	4	cg05650680,cg09177567,cg09284708,cg15821939,cg18098065,cg20376277,cg23123017,cg24332389,cg25673948	ARHGEF10,FAM134B,MOCS1,PLEKHG5
HP:0010049	Short metacarpal	5.053029e-3	4.919129e+0	9	4	cg03906434,cg05418719,cg06218338,cg07069368,cg08331374,cg09236382,cg09283043,cg19109335,cg19164246	DCHS1,HOXA13,NOG,RUNX2
HP:0003336	Abnormal enchondral ossification	6.299580e-3	4.750210e+0	9	4	cg03906434,cg05177637,cg06218338,cg07069368,cg08331374,cg09283043,cg19109335,cg19164246,cg24435348	HOXA13,LETM1,MATN3,RUNX2
HP:0000444	Convex nasal ridge	6.415238e-3	7.665747e+0	6	4	cg02586730,cg07069368,cg11630152,cg19109335,cg19164246,cg24435348	EFEMP2,LETM1,RUNX2,TWIST1
HP:0005914	Aplasia/Hypoplasia involving the metacarpal bones	7.217618e-3	4.625078e+0	9	4	cg03906434,cg05418719,cg06218338,cg07069368,cg08331374,cg09236382,cg09283043,cg19109335,cg19164246	DCHS1,HOXA13,NOG,RUNX2
HP:0009778	Short thumb	1.042216e-2	5.649194e+0	7	4	cg03906434,cg05418719,cg06218338,cg08331374,cg09283043,cg23450038,cg24435348	HOXA13,LETM1,LMNB2,NOG
HP:0005916	Abnormal metacarpal morphology	1.784433e-2	3.990343e+0	9	4	cg03906434,cg05418719,cg06218338,cg07069368,cg08331374,cg09236382,cg09283043,cg19109335,cg19164246	DCHS1,HOXA13,NOG,RUNX2
HP:0000889	Abnormality of the clavicle	1.846337e-2	6.032312e+0	6	4	cg03520644,cg07069368,cg09236382,cg13749379,cg19109335,cg19164246	COL11A1,DCHS1,RUNX2,SOST
HP:0002987	Elbow flexion contracture	2.513022e-2	5.584039e+0	6	4	cg10099638,cg15474615,cg16346020,cg19202384,cg21626848,cg23002247	COL6A2,FKBP10,KY,PYCR1
HP:0000946	Hypoplastic ilia	4.375492e-2	6.052708e+0	5	4	cg01290904,cg03520644,cg07069368,cg19109335,cg19164246	COL11A1,EVC,EVC2,RUNX2
HP:0002974	Radioulnar synostosis	2.560941e-6	1.257043e+1	10	3	cg00705992,cg03906434,cg06218338,cg08331374,cg09283043,cg11582403,cg11630152,cg16038003,cg23559228,cg24435348	HOXA11,LETM1,TWIST1
HP:3000050	Abnormality of odontoid tissue	4.834551e-5	7.489109e+0	11	3	cg01323542,cg07069368,cg08089567,cg12843033,cg16501323,cg16717549,cg17356252,cg18689454,cg19109335,cg19164246,cg21626848	AIRE,FKBP10,RUNX2
HP:0009237	Short 5th finger	6.663021e-5	1.166016e+1	8	3	cg03906434,cg06218338,cg07069368,cg08331374,cg09283043,cg11869862,cg19109335,cg19164246	HOXA13,MEIS2,RUNX2
HP:0006262	Aplasia/Hypoplasia of the 5th finger	7.969599e-5	1.128716e+1	8	3	cg03906434,cg06218338,cg07069368,cg08331374,cg09283043,cg11869862,cg19109335,cg19164246	HOXA13,MEIS2,RUNX2
HP:0010109	Short hallux	2.067056e-4	1.618777e+1	6	3	cg03906434,cg05418719,cg06218338,cg08331374,cg09283043,cg24435348	HOXA13,LETM1,NOG
HP:0008362	Aplasia/Hypoplasia of the hallux	3.615339e-4	1.432142e+1	6	3	cg03906434,cg05418719,cg06218338,cg08331374,cg09283043,cg24435348	HOXA13,LETM1,NOG
HP:0009843	Aplasia/Hypoplasia of the middle phalanges of the hand	5.857773e-4	8.091197e+0	8	3	cg03906434,cg05418719,cg06218338,cg07069368,cg08331374,cg09283043,cg19109335,cg19164246	HOXA13,NOG,RUNX2
HP:0009833	Abnormality of the middle phalanges of the hand	1.031256e-3	7.404626e+0	8	3	cg03906434,cg05418719,cg06218338,cg07069368,cg08331374,cg09283043,cg19109335,cg19164246	HOXA13,NOG,RUNX2
HP:0003621	Juvenile onset	1.383940e-3	5.364536e+0	10	3	cg01323542,cg08089567,cg10099638,cg12843033,cg16346020,cg16501323,cg16717549,cg17356252,cg18689454,cg20376277	AIRE,COL6A2,FAM134B
HP:0005986	Limitation of neck motion	1.904013e-3	2.193370e+1	4	3	cg05418719,cg08498747,cg10099638,cg16346020	COL6A2,MEOX1,NOG
HP:0002684	Thickened calvaria	3.503182e-3	1.182324e+1	5	3	cg03520644,cg07069368,cg08157318,cg19109335,cg19164246	COL11A1,GNPTAB,RUNX2
HP:0010760	Absent toe	4.198345e-3	8.430198e+0	6	3	cg03906434,cg05418719,cg06218338,cg08331374,cg09283043,cg24435348	HOXA13,LETM1,NOG
HP:0011061	Abnormality of dental structure	4.285283e-3	4.145160e+0	11	3	cg01323542,cg07069368,cg08089567,cg12843033,cg16501323,cg16717549,cg17356252,cg18689454,cg19109335,cg19164246,cg21626848	AIRE,FKBP10,RUNX2
HP:0000762	Decreased nerve conduction velocity	6.292317e-3	5.388759e+0	8	3	cg05650680,cg09177567,cg15821939,cg18098065,cg20376277,cg23123017,cg24332389,cg25673948	ARHGEF10,FAM134B,PLEKHG5
HP:0000882	Hypoplastic scapulae	7.237220e-3	9.772965e+0	5	3	cg03520644,cg07069368,cg08157318,cg19109335,cg19164246	COL11A1,GNPTAB,RUNX2
HP:0003134	Abnormality of peripheral nerve conduction	7.228834e-3	5.222310e+0	8	3	cg05650680,cg09177567,cg15821939,cg18098065,cg20376277,cg23123017,cg24332389,cg25673948	ARHGEF10,FAM134B,PLEKHG5
HP:0045010	Abnormality of peripheral nerves	8.232431e-3	5.091261e+0	8	3	cg05650680,cg09177567,cg15821939,cg18098065,cg20376277,cg23123017,cg24332389,cg25673948	ARHGEF10,FAM134B,PLEKHG5
HP:0030177	Abnormality of peripheral nervous system electrophysiology	1.257843e-2	4.721042e+0	8	3	cg05650680,cg09177567,cg15821939,cg18098065,cg20376277,cg23123017,cg24332389,cg25673948	ARHGEF10,FAM134B,PLEKHG5
HP:0010230	Cone-shaped epiphyses of the phalanges of the hand	2.412996e-2	9.872835e+0	4	3	cg01290904,cg07069368,cg19109335,cg19164246	EVC,EVC2,RUNX2
HP:0001964	Aplasia/Hypoplasia of metatarsal bones	2.621791e-2	5.528250e+0	6	3	cg03906434,cg06218338,cg08331374,cg09236382,cg09283043,cg11630152	DCHS1,HOXA13,TWIST1
HP:0002812	Coxa vara	2.874428e-2	6.753887e+0	5	3	cg05177637,cg07069368,cg19109335,cg19164246,cg21626848	FKBP10,MATN3,RUNX2
HP:0002866	Hypoplastic iliac wing	3.445398e-2	8.802029e+0	4	3	cg01290904,cg07069368,cg19109335,cg19164246	EVC,EVC2,RUNX2

## Sheet: Table S7 ChIP-seq Atlas
Table S7. Predicted proteins and histone marks for 763 genomic loci identified using the enrichment tool in ChIP-seq Atlas
ID	Antigen class	Antigen	Cell class	Cell	Number of Peaks	Peaks overlapping datasetA	peaks overlapping dataset B	log p value	log q value	Fold enrichment
SRX2014504	TFs and others	RUNX1	Blood	Jurkat	34160	67/763	2/763	-17.7075	-14.8737	33.5
SRX4548329	TFs and others	TRP47	Blood	THP-1	40123	108/763	4/763	-28.2521	-24.9412	27
SRX2655459	TFs and others	CTCF	Blood	THP-1	23630	24/763	1/763	-5.88317	-3.90837	24
SRX2513053	TFs and others	TET2	Blood	Jurkat	25162	43/763	2/763	-10.4709	-7.93815	21.5
SRX6608390	TFs and others	EZH2	Blood	RCH-ACV	3951	21/763	1/763	-5.01499	-3.3573	21
SRX2014505	TFs and others	TET2	Blood	Jurkat	53320	104/763	5/763	-25.9115	-22.9016	20.8
SRX014767	TFs and others	MethylCap	Blood	NB-4	21641	41/763	2/763	-9.88438	-7.41857	20.5
SRX2513052	TFs and others	TET2	Blood	Jurkat	12322	17/763	1/763	-3.87353	-2.52641	17
SRX4001827	TFs and others	RAD21	Blood	THP-1	28403	17/763	1/763	-3.87353	-2.52641	17
SRX1799591	TFs and others	TBX21	Blood	Th1 Cells	35880	16/763	1/763	-3.59164	-2.36352	16
SRX995501	TFs and others	STAG1	Blood	Erythroid Cells	23608	16/763	1/763	-3.59164	-2.36352	16
SRX062339	TFs and others	RUNX1	Blood	CD34+	24410	16/763	1/763	-3.59164	-2.36352	16
SRX4001824	TFs and others	RAD21	Blood	THP-1	26983	16/763	1/763	-3.59164	-2.36352	16
SRX4001913	TFs and others	RAD21	Blood	THP-1	23397	16/763	1/763	-3.59164	-2.36352	16
SRX5299873	TFs and others	CTCF	Blood	Erythroid Cells	43997	16/763	1/763	-3.59164	-2.36352	16
SRX398293	TFs and others	BRD4	Blood	OCI-LY1	13395	16/763	1/763	-3.59164	-2.36352	16
SRX4001870	TFs and others	RAD21	Blood	THP-1	19808	15/763	1/763	-3.31138	-2.20459	15
SRX4001904	TFs and others	RAD21	Blood	THP-1	24570	15/763	1/763	-3.31138	-2.20459	15
SRX4001906	TFs and others	RAD21	Blood	THP-1	21741	15/763	1/763	-3.31138	-2.20459	15
SRX4001943	TFs and others	RAD21	Blood	THP-1	22385	15/763	1/763	-3.31138	-2.20459	15
SRX326887	TFs and others	GABPA	Blood	Jurkat	23526	15/763	1/763	-3.31138	-2.20459	15
ERX2868668	TFs and others	CTCF	Blood	THP-1	21044	15/763	1/763	-3.31138	-2.20459	15
SRX102998	TFs and others	CTCF	Blood	GM12892	42562	15/763	1/763	-3.31138	-2.20459	15
SRX265218	TFs and others	CBFB	Blood	ME-1	11501	15/763	1/763	-3.31138	-2.20459	15
SRX1799593	TFs and others	TBX21	Blood	Th1 Cells	35822	14/763	1/763	-3.03293	-1.9892	14
SRX4001868	TFs and others	RAD21	Blood	THP-1	18893	14/763	1/763	-3.03293	-1.9892	14
SRX4001871	TFs and others	RAD21	Blood	THP-1	19715	14/763	1/763	-3.03293	-1.9892	14
SRX4001876	TFs and others	RAD21	Blood	THP-1	19895	14/763	1/763	-3.03293	-1.9892	14
SRX4001907	TFs and others	RAD21	Blood	THP-1	21882	14/763	1/763	-3.03293	-1.9892	14
SRX4001910	TFs and others	RAD21	Blood	THP-1	24600	14/763	1/763	-3.03293	-1.9892	14
SRX014766	TFs and others	MethylCap	Blood	NB-4	11306	14/763	1/763	-3.03293	-1.9892	14
SRX031247	TFs and others	CTCF	Blood	K-562	52753	14/763	1/763	-3.03293	-1.9892	14
SRX103010	TFs and others	CTCF	Blood	K-562	52750	14/763	1/763	-3.03293	-1.9892	14
SRX151245	TFs and others	CTCF	Blood	BCBL1	31996	14/763	1/763	-3.03293	-1.9892	14
SRX689470	TFs and others	BCL6	Blood	OCI-LY1	22672	28/763	2/763	-6.1563	-4.02149	14
SRX063921	TFs and others	ERG	Blood	K-562	19306	27/763	2/763	-5.87685	-3.90837	13.5
SRX4001912	TFs and others	RAD21	Blood	THP-1	19923	13/763	1/763	-2.75646	-1.80349	13
SRX725578	TFs and others	MYB	Blood	Jurkat	25291	13/763	1/763	-2.75646	-1.80349	13
SRX218419	TFs and others	KLF1	Blood	Erythroid Cells	54568	13/763	1/763	-2.75646	-1.80349	13
SRX8570919	TFs and others	HAP1	Blood	KBM-7	26405	13/763	1/763	-2.75646	-1.80349	13
SRX6608380	TFs and others	EZH2	Blood	THP-1	7875	13/763	1/763	-2.75646	-1.80349	13
SRX150676	TFs and others	E2F6	Blood	K-562	13605	13/763	1/763	-2.75646	-1.80349	13
SRX080388	TFs and others	CTCF	Blood	GM12865	29034	13/763	1/763	-2.75646	-1.80349	13
SRX102979	TFs and others	CTCF	Blood	GM19238	42291	13/763	1/763	-2.75646	-1.80349	13
SRX1738531	TFs and others	CTCF	Blood	Erythroid Cells	27910	13/763	1/763	-2.75646	-1.80349	13
SRX190276	TFs and others	CTCF	Blood	K-562	37872	13/763	1/763	-2.75646	-1.80349	13
SRX4001833	TFs and others	CTCF	Blood	THP-1	27168	13/763	1/763	-2.75646	-1.80349	13
SRX448939	TFs and others	BRD4	Blood	KOPT-K1	8581	13/763	1/763	-2.75646	-1.80349	13
ERX2868696	TFs and others	CTCF	Blood	THP-1	41768	25/763	2/763	-5.3219	-3.55102	12.5
SRX1091813	TFs and others	CTCF	Blood	K-562	45581	25/763	2/763	-5.3219	-3.55102	12.5
SRX4001823	TFs and others	RAD21	Blood	THP-1	19729	12/763	1/763	-2.48222	-1.61065	12
SRX4001825	TFs and others	RAD21	Blood	THP-1	17053	12/763	1/763	-2.48222	-1.61065	12
SRX4001869	TFs and others	RAD21	Blood	THP-1	17147	12/763	1/763	-2.48222	-1.61065	12
SRX4001908	TFs and others	RAD21	Blood	THP-1	21176	12/763	1/763	-2.48222	-1.61065	12
SRX4001909	TFs and others	RAD21	Blood	THP-1	18800	12/763	1/763	-2.48222	-1.61065	12
SRX4001911	TFs and others	RAD21	Blood	THP-1	20270	12/763	1/763	-2.48222	-1.61065	12
SRX398294	TFs and others	MED1	Blood	OCI-LY1	9645	12/763	1/763	-2.48222	-1.61065	12
SRX100514	TFs and others	E2F6	Blood	K-562	24616	12/763	1/763	-2.48222	-1.61065	12
ERX2868669	TFs and others	CTCF	Blood	THP-1	39212	24/763	2/763	-5.04654	-3.37909	12
SRX2655461	TFs and others	CTCF	Blood	THP-1	23409	24/763	2/763	-5.04654	-3.37909	12
SRX102977	TFs and others	CTCF	Blood	GM19240	39372	12/763	1/763	-2.48222	-1.61065	12
SRX102993	TFs and others	CTCF	Blood	GM12891	36036	12/763	1/763	-2.48222	-1.61065	12
SRX103011	TFs and others	CTCF	Blood	GM12878	42653	12/763	1/763	-2.48222	-1.61065	12
SRX4890466	TFs and others	CTCF	Blood	Kasumi-1	24660	12/763	1/763	-2.48222	-1.61065	12
SRX5883951	TFs and others	CTCF	Blood	Multiple Myeloma	23600	12/763	1/763	-2.48222	-1.61065	12
SRX5883952	TFs and others	CTCF	Blood	Multiple Myeloma	23673	12/763	1/763	-2.48222	-1.61065	12
ERX195059	TFs and others	BRD4	Blood	OCI-AML3	12464	12/763	1/763	-2.48222	-1.61065	12
SRX026653	TFs and others	ERG	Blood	CD34 Hematopoietic stem cells	21994	35/763	3/763	-7.32084	-5.08912	11.6667
ERX2868673	TFs and others	CTCF	Blood	THP-1	38743	23/763	2/763	-4.77272	-3.18609	11.5
SRX067470	TFs and others	CTCF	Blood	K-562	36999	23/763	2/763	-4.77272	-3.18609	11.5
SRX2655460	TFs and others	CTCF	Blood	THP-1	27267	23/763	2/763	-4.77272	-3.18609	11.5
SRX2655462	TFs and others	CTCF	Blood	THP-1	25283	23/763	2/763	-4.77272	-3.18609	11.5
SRX5574469	TFs and others	SMARCA4	Blood	CTV-1	14972	11/763	1/763	-2.21049	-1.40473	11
SRX100492	TFs and others	RAD21	Blood	K-562	37908	11/763	1/763	-2.21049	-1.40473	11
SRX8570927	TFs and others	HAP1	Blood	KBM-7	21286	11/763	1/763	-2.21049	-1.40473	11
SRX100459	TFs and others	EGR1	Blood	K-562	32617	11/763	1/763	-2.21049	-1.40473	11
SRX4001915	TFs and others	CTCF	Blood	THP-1	37426	22/763	2/763	-4.50051	-2.9974	11
SRX102978	TFs and others	CTCF	Blood	GM19239	34856	11/763	1/763	-2.21049	-1.40473	11
SRX111777	TFs and others	CTCF	Blood	GM12871	35004	11/763	1/763	-2.21049	-1.40473	11
SRX1744961	TFs and others	CTCF	Blood	THP-1	25681	11/763	1/763	-2.21049	-1.40473	11
SRX188946	TFs and others	CTCF	Blood	GM13977	36472	11/763	1/763	-2.21049	-1.40473	11
SRX199857	TFs and others	CTCF	Blood	GM12873	36877	11/763	1/763	-2.21049	-1.40473	11
SRX4284003	TFs and others	CTCF	Blood	B cells	39041	11/763	1/763	-2.21049	-1.40473	11
SRX3031983	TFs and others	BRD4	Blood	MV-4-11	31750	11/763	1/763	-2.21049	-1.40473	11
SRX3591428	TFs and others	BRD4	Blood	B-CLL cells	7867	11/763	1/763	-2.21049	-1.40473	11
SRX398291	TFs and others	BRD4	Blood	OCI-LY1	9689	11/763	1/763	-2.21049	-1.40473	11
SRX130608	TFs and others	BCL6	Blood	B cells	15811	11/763	1/763	-2.21049	-1.40473	11
SRX2018544	Histone	H3K27me3	Blood	Neutrophil progenitors	13272	136/763	2/763	-40.0512	-36.5869	68
SRX186760	Histone	H3K27me3	Blood	Monocytes-CD14+	5332	67/763	1/763	-18.9694	-17.2211	67
SRX2018542	Histone	H3K27me3	Blood	Neutrophil progenitors	13104	133/763	2/763	-39.0372	-35.8739	66.5
SRX2018540	Histone	H3K27me3	Blood	Neutrophil progenitors	11539	126/763	2/763	-36.6858	-33.6986	63
SRX2018541	Histone	H3K27me3	Blood	Neutrophil progenitors	11618	122/763	2/763	-35.3515	-32.6653	61
SRX2018543	Histone	H3K27me3	Blood	Neutrophil progenitors	11795	122/763	2/763	-35.3515	-32.6653	61
SRX2018538	Histone	H3K27me3	Blood	CD34+	7876	59/763	1/763	-16.4654	-15.0011	59
SRX386200	Histone	H3K27me3	Blood	CD34+	17120	113/763	2/763	-32.3741	-29.9512	56.5
SRX1089821	Histone	H3K27me3	Blood	Erythroblasts	14549	97/763	2/763	-27.1662	-24.9571	48.5
SRX646123	Histone	H3K27me3	Blood	Erythroblasts	14538	97/763	2/763	-27.1662	-24.9571	48.5
SRX2542934	Histone	H3K27me3	Blood	Monocytes	5977	42/763	1/763	-11.2402	-10.2644	42
SRX1761302	Histone	H3K4me2	Blood	Acute myeloid leukemia	25090	83/763	2/763	-22.7007	-20.6988	41.5
SRX095380	Histone	H3K4me1	Blood	K-562	21294	77/763	2/763	-20.814	-18.906	38.5
SRX2803930	Histone	H3K27me3	Blood	CD34 Hematopoietic stem cells	6000	35/763	1/763	-9.13158	-8.3097	35
SRX2018532	Histone	H3K4me2	Blood	CD34+	28203	95/763	3/763	-25.2785	-23.1566	31.6667
SRX6608388	Histone	H3K27me3	Blood	RCH-ACV	8402	63/763	2/763	-16.4788	-15.0101	31.5
SRX1761290	Histone	H3K4me2	Blood	CD34+	26992	62/763	2/763	-16.1729	-14.75	31
SRX1776295	Histone	H3K4me3	Blood	REH	23808	30/763	1/763	-7.64391	-6.92151	30
SRX5574481	Histone	H3K27ac	Blood	CTV-1	20654	30/763	1/763	-7.64391	-6.92151	30
SRX2018539	Histone	H3K27me3	Blood	CD34+	8907	56/763	2/763	-14.349	-13.0968	28
SRX7713621	Histone	H3K4me2	Blood	THP-1	50046	105/763	4/763	-27.299	-25.0388	26.25
SRX1761295	Histone	H3K4me2	Blood	Acute myeloid leukemia	26415	51/763	2/763	-12.8448	-11.7249	25.5
SRX651510	Histone	H3K4me3	Blood	Monocytes	37608	126/763	5/763	-32.9066	-30.3453	25.2
SRX5944559	Histone	H3ac	Blood	Peripheral blood	14842	25/763	1/763	-6.17452	-5.56083	25

## Sheet: Table S8 SVM
Table S8. SVM model scores based on the BOS DNAm signature for each subject
Group	Sample_ID	svmLinear	Sex	Age
ASXL3	EX0724	0.0643014	F	6
ASXL3	EX0623	0.0611404	M	18.1
ASXL3	DW0104	0.0747847	F	1
ASXL2	EX0720	0.844427	M	4
ASXL1 Validation	EX0718	0.957005	M	2
ASXL1 Validation	EX0717	0.879001	F	9
ASXL1 Validation	EX0719	0.980215	M	24
ASXL1 Validation	DW0105	0.897775	F	0.005
ASXL1 Validation	EX0711	0.962912	M	7
ASXL1 Validation	EX0716	0.941059	M	12
ASXL1 Classification	EX0732	0.0496296	M	12.4
ASXL1 Classification	EX0731	0.0615696	F	13.5
ASXL1 Classification	EX0789	0.0151512	M	4
EPIC Control	control1	0.049828	F	19
EPIC Control	control2	0.0300022	M	13
EPIC Control	control3	0.0432277	M	19
EPIC Control	control4	0.0327801	F	13
EPIC Control	control5	0.0329051	F	42
EPIC Control	control6	0.0456067	F	28
EPIC Control	control7	0.0229103	F	28
EPIC Control	control8	0.0493925	F	26
EPIC Control	control9	0.0353434	F	33
EPIC Control	control10	0.0207281	M	1
EPIC Control	control11	0.0271889	F	1
EPIC Control	control12	0.0284385	M	1
EPIC Control	control13	0.0292977	F	1
EPIC Control	control14	0.0296159	M	7
EPIC Control	control15	0.0377345	F	4
EPIC Control	control16	0.0584233	M	5
EPIC Control	control17	0.0281179	F	7
EPIC Control	control18	0.0432335	M	11
EPIC Control	control19	0.0220558	F	2
EPIC Control	control20	0.0316029	M	8
EPIC Control	control21	0.0392655	M	10
EPIC Control	control22	0.0492362	F	10
EPIC Control	control23	0.0323297	M	9
EPIC Control	control24	0.0287498	M	11
EPIC Control	control25	0.0361287	M	7
EPIC Control	control27	0.0231137	M	10
EPIC Control	control28	0.0472489	F	7.33
EPIC Control	control29	0.0555749	F	11
EPIC Control	control30	0.0565427	F	9
EPIC Control	control31	0.0463815	F	9.11
EPIC Control	control32	0.0595557	F	14
EPIC Control	control33	0.0558505	M	11
EPIC Control	control34	0.0186488	F	21.3
EPIC Control	control35	0.0398838	M	17
EPIC Control	control36	0.0373323	F	21
EPIC Control	control37	0.033316	?	20.3
EPIC Control	control38	0.0323886	M	18.8
EPIC Control	control39	0.0294443	F	20.9
EPIC Control	control40	0.0358405	M	21
EPIC Control	control41	0.0897513	M	6.56
EPIC Control	control42	0.0421837	M	12.1
EPIC Control	control43	0.0715588	M	11
EPIC Control	control44	0.0404571	M	9.9
EPIC Control	control45	0.0374599	F	5
EPIC Control	control46	0.029634	F	8
EPIC Control	control47	0.0561414	F	8
EPIC Control	control48	0.034287	M	10
EPIC Control	control49	0.0409018	F	9
EPIC Control	control50	0.0265431	M	4
EPIC Control	control51	0.0255438	M	11
EPIC Control	control52	0.0204882	M	4
EPIC Control	control53	0.0237963	M	4
EPIC Control	control54	0.034829	M	1
EPIC Control	control55	0.0221961	F	1
EPIC Control	control56	0.0421743	M	13
EPIC Control	control57	0.049581	F	9
EPIC Control	control58	0.0212424	M	17
EPIC Control	control59	0.0376888	M	17
EPIC Control	control60	0.0507932	M	11
EPIC Control	control61	0.0355328	M	14
EPIC Control	control62	0.0283113	F	12
EPIC Control	control63	0.0354399	M	11
EPIC Control	control64	0.0322141	F	13
EPIC Control	control65	0.0388149	M	16
EPIC Control	control66	0.0372774	M	11
EPIC Control	control67	0.0387899	M	12
EPIC Control	control68	0.0385788	M	17
EPIC Control	control69	0.0283796	M	16.5
EPIC Control	control70	0.0427537	F	18
EPIC Control	control71	0.042371	M	10
EPIC Control	control72	0.0365879	M	10
EPIC Control	control73	0.0245897	M	11
EPIC Control	control74	0.0340244	F	9
EPIC Control	control75	0.0258594	F	19
EPIC Control	control76	0.0377759	F	10
EPIC Control	control77	0.0365741	M	14
EPIC Control	control78	0.039485	M	14
EPIC Control	control79	0.0393013	M	16
EPIC Control	control80	0.0534311	F	14
EPIC Control	control81	0.0265223	F	9
EPIC Control	control82	0.0570644	M	11
EPIC Control	control83	0.0272945	F	13
EPIC Control	control84	0.0252637	M	13
EPIC Control	control85	0.0259261	M	18
EPIC Control	control86	0.0365956	M	16
EPIC Control	control87	0.0267767	F	18
EPIC Control	control88	0.0216751	M	7
EPIC Control	control89	0.0221558	M	14
EPIC Control	control90	0.0423805	M	18
EPIC Control	control91	0.0398199	M	18
EPIC Control	control92	0.0228343	M	18
EPIC Control	control93	0.0333782	M	16
EPIC Control	control94	0.0364434	M	10
EPIC Control	control95	0.0251871	F	13
EPIC Control	control96	0.0357448	M	14
EPIC Control	control97	0.0358059	M	12
EPIC Control	control98	0.0517178	F	15
EPIC Control	control99	0.0383	M	16
EPIC Control	control100	0.0386838	F	14
EPIC Control	control101	0.0251122	M	11.5
EPIC Control	control102	0.0355048	M	9
Sotos	DL89813	0.00707615	M	15
Sotos	DL76010	0.00473531	F	1
Sotos	DL179067	0.0144677	M	15
Sotos	DL168744	0.00542993	M	3
Sotos	DL159249	0.00679567	F	12
Sotos	DL117330	0.0111888	F	15
Weaver	L76267	0.0163743	F	28
Weaver	L76266	0.0199515	M	6
Weaver	L62622	0.0179586	M	8
Weaver	L62621	0.0130903	M	4
Weaver	L128658	0.0188994	M	3
Weaver	D81740	0.0140668	M	3
Weaver	D51707	0.03187	F	4
Weaver	D37431	0.0356284	F	16
Weaver	D24576	0.0270951	F	10
Weaver	D126323	0.0193092	M	5
Weaver	D105206	0.0158963	M	3
Weaver	D104571	0.0146172	M	1
Weaver	A1524	0.023349	M	3
Weaver	A1494.R	0.0583617	F	9
Weaver	A123	0.0189296	M	30
Weaver	A117	0.0275157	F	20
Weaver	A1120	0.0393665	M	1
Weaver	DL129940	0.0388716	M	43
Kabuki	EX0059	0.0480118	F	31
Kabuki	EX0058	0.0638984	F	23
Kabuki	EX0057	0.0264348	F	12
Kabuki	EX0056	0.0465906	M	4
Kabuki	EX0055	0.0318012	F	10
Kabuki	DW0037	0.0146586	F	0.022
Kabuki	DW0007	0.0418179	F	0.5
Kabuki	DW0005	0.0338986	M	8
Kabuki	DL263149	0.038704	M	14
Kabuki	EX0113	0.045121	M	19
